# Supplementary material for: Genome-Scale Metabolic Modelling Approach to Understand the Metabolism of the Opportunistic Human Pathogen Staphylococcus epidermidis RP62A
Source: Metabolites. 2022 Feb 2;12(2):136. doi: 10.3390/metabo12020136 (PMC8874387; doi:10.3390/metabo12020136)
Supplement: Supplementary file 1 [file metabolites-12-00136-s001.zip]

Archive with 6 entries (5 files):
- Supplementary/
- Supplementary/BiomassComposition_SupI.pdf
- Supplementary/CellularOverview_SupIV 2022.2.10.pdf
- Supplementary/GrowthCurves_SupV.pdf
- Supplementary/GSM_SupIII.sbml
- Supplementary/MHHWComposition_SupII.pdf
