# Supplementary material for: Genome-Scale Metabolic Modelling Approach to Understand the Metabolism of the Opportunistic Human Pathogen Staphylococcus epidermidis RP62A
Source: Metabolites. 2022 Feb 2;12(2):136. doi: 10.3390/metabo12020136 (PMC8874387; doi:10.3390/metabo12020136)
Supplement: Supplementary file 1 [file metabolites-12-00136-s001.zip › Supplementary/GSM_SupIII.sbml]

<?xml version="1.0" encoding="UTF-8"?>
<sbml xmlns="http://www.sbml.org/sbml/level3/version2/core" level="3" version="2">
  <model>
    <listOfCompartments>
      <compartment id="DefaultCompartment" name="DefaultCompartment" size="1" constant="true"/>
    </listOfCompartments>
    <listOfSpecies>
      <species id="met_0" name="1-KETO-2-METHYLVALERATE" compartment="DefaultCompartment" initialConcentration="1e-07" hasOnlySubstanceUnits="false" boundaryCondition="false" constant="false"/>
      <species id="met_1" name="1-L-MYO-INOSITOL-1-P" compartment="DefaultCompartment" initialConcentration="1e-07" hasOnlySubstanceUnits="false" boundaryCondition="false" constant="false"/>
      <species id="met_2" name="1-Phosphatidyl-2-O-D-Ala-Glycerol" compartment="DefaultCompartment" initialConcentration="1e-07" hasOnlySubstanceUnits="false" boundaryCondition="false" constant="false"/>
      <species id="met_3" name="10-FORMYL-THF" compartment="DefaultCompartment" initialConcentration="1e-07" hasOnlySubstanceUnits="false" boundaryCondition="false" constant="false"/>
      <species id="met_4" name="2-3-DIHYDROXYBENZOATE" compartment="DefaultCompartment" initialConcentration="1e-07" hasOnlySubstanceUnits="false" boundaryCondition="false" constant="false"/>
      <species id="met_5" name="2-ACETO-2-HYDROXY-BUTYRATE" compartment="DefaultCompartment" initialConcentration="1e-07" hasOnlySubstanceUnits="false" boundaryCondition="false" constant="false"/>
      <species id="met_6" name="2-ACETO-LACTATE" compartment="DefaultCompartment" initialConcentration="1e-07" hasOnlySubstanceUnits="false" boundaryCondition="false" constant="false"/>
      <species id="met_7" name="2-ALPHA-HYDROXYETHYL-THPP" compartment="DefaultCompartment" initialConcentration="1e-07" hasOnlySubstanceUnits="false" boundaryCondition="false" constant="false"/>
      <species id="met_8" name="2-AMINO-3-3-OXOPROP-2-ENYL-BUT-2-ENEDI" compartment="DefaultCompartment" initialConcentration="1e-07" hasOnlySubstanceUnits="false" boundaryCondition="false" constant="false"/>
      <species id="met_9" name="2-AMINOACRYLATE" compartment="DefaultCompartment" initialConcentration="1e-07" hasOnlySubstanceUnits="false" boundaryCondition="false" constant="false"/>
      <species id="met_10" name="2-C-METHYL-D-ERYTHRITOL-4-PHOSPHATE" compartment="DefaultCompartment" initialConcentration="1e-07" hasOnlySubstanceUnits="false" boundaryCondition="false" constant="false"/>
      <species id="met_11" name="2-D-THREO-HYDROXY-3-CARBOXY-ISOCAPROATE" compartment="DefaultCompartment" initialConcentration="1e-07" hasOnlySubstanceUnits="false" boundaryCondition="false" constant="false"/>
      <species id="met_12" name="2-DEHYDROPANTOATE" compartment="DefaultCompartment" initialConcentration="1e-07" hasOnlySubstanceUnits="false" boundaryCondition="false" constant="false"/>
      <species id="met_13" name="2-DEOXYRIBOSE" compartment="DefaultCompartment" initialConcentration="1e-07" hasOnlySubstanceUnits="false" boundaryCondition="false" constant="false"/>
      <species id="met_14" name="2-KETO-3-METHYL-VALERATE" compartment="DefaultCompartment" initialConcentration="1e-07" hasOnlySubstanceUnits="false" boundaryCondition="false" constant="false"/>
      <species id="met_15" name="2-KETO-ISOVALERATE" compartment="DefaultCompartment" initialConcentration="1e-07" hasOnlySubstanceUnits="false" boundaryCondition="false" constant="false"/>
      <species id="met_16" name="2-KETOGLUTARATE" compartment="DefaultCompartment" initialConcentration="1e-07" hasOnlySubstanceUnits="false" boundaryCondition="false" constant="false"/>
      <species id="met_17" name="2-METHYL-3-HYDROXY-BUTYRYL-COA" compartment="DefaultCompartment" initialConcentration="1e-07" hasOnlySubstanceUnits="false" boundaryCondition="false" constant="false"/>
      <species id="met_18" name="2-METHYL-ACETO-ACETYL-COA" compartment="DefaultCompartment" initialConcentration="1e-07" hasOnlySubstanceUnits="false" boundaryCondition="false" constant="false"/>
      <species id="met_19" name="2-METHYL-BUTYRYL-COA" compartment="DefaultCompartment" initialConcentration="1e-07" hasOnlySubstanceUnits="false" boundaryCondition="false" constant="false"/>
      <species id="met_20" name="2-OXOBUTANOATE" compartment="DefaultCompartment" initialConcentration="1e-07" hasOnlySubstanceUnits="false" boundaryCondition="false" constant="false"/>
      <species id="met_21" name="2-PG" compartment="DefaultCompartment" initialConcentration="1e-07" hasOnlySubstanceUnits="false" boundaryCondition="false" constant="false"/>
      <species id="met_22" name="2-PHOSPHO-4-CYTIDINE-5-DIPHOSPHO-2-C-MET" compartment="DefaultCompartment" initialConcentration="1e-07" hasOnlySubstanceUnits="false" boundaryCondition="false" constant="false"/>
      <species id="met_23" name="2-TRANS6-TRANS-FARNESAL" compartment="DefaultCompartment" initialConcentration="1e-07" hasOnlySubstanceUnits="false" boundaryCondition="false" constant="false"/>
      <species id="met_24" name="23-DIPHOSPHOGLYCERATE" compartment="DefaultCompartment" initialConcentration="1e-07" hasOnlySubstanceUnits="false" boundaryCondition="false" constant="false"/>
      <species id="met_25" name="24DINH2-PENTANOATE" compartment="DefaultCompartment" initialConcentration="1e-07" hasOnlySubstanceUnits="false" boundaryCondition="false" constant="false"/>
      <species id="met_26" name="2K-4CH3-PENTANOATE" compartment="DefaultCompartment" initialConcentration="1e-07" hasOnlySubstanceUnits="false" boundaryCondition="false" constant="false"/>
      <species id="met_27" name="3-5-ADP" compartment="DefaultCompartment" initialConcentration="1e-07" hasOnlySubstanceUnits="false" boundaryCondition="false" constant="false"/>
      <species id="met_28" name="3-CARBOXY-3-HYDROXY-ISOCAPROATE" compartment="DefaultCompartment" initialConcentration="1e-07" hasOnlySubstanceUnits="false" boundaryCondition="false" constant="false"/>
      <species id="met_29" name="3-DEHYDRO-SHIKIMATE" compartment="DefaultCompartment" initialConcentration="1e-07" hasOnlySubstanceUnits="false" boundaryCondition="false" constant="false"/>
      <species id="met_30" name="3-DEOXY-D-ARABINO-HEPTULOSONATE-7-P" compartment="DefaultCompartment" initialConcentration="1e-07" hasOnlySubstanceUnits="false" boundaryCondition="false" constant="false"/>
      <species id="met_31" name="3-ENOLPYRUVYL-SHIKIMATE-5P" compartment="DefaultCompartment" initialConcentration="1e-07" hasOnlySubstanceUnits="false" boundaryCondition="false" constant="false"/>
      <species id="met_32" name="3-HYDROXY-3-METHYL-GLUTARYL-COA" compartment="DefaultCompartment" initialConcentration="1e-07" hasOnlySubstanceUnits="false" boundaryCondition="false" constant="false"/>
      <species id="met_33" name="3-HYDROXY-5917-TRIOXO-45910-DISECOA" compartment="DefaultCompartment" initialConcentration="1e-07" hasOnlySubstanceUnits="false" boundaryCondition="false" constant="false"/>
      <species id="met_34" name="3-HYDROXYADIPYL-COA" compartment="DefaultCompartment" initialConcentration="1e-07" hasOnlySubstanceUnits="false" boundaryCondition="false" constant="false"/>
      <species id="met_35" name="3-HYDROXYPIMELYL-COA" compartment="DefaultCompartment" initialConcentration="1e-07" hasOnlySubstanceUnits="false" boundaryCondition="false" constant="false"/>
      <species id="met_36" name="3-INDOLYLGLYCOLALDEHYDE" compartment="DefaultCompartment" initialConcentration="1e-07" hasOnlySubstanceUnits="false" boundaryCondition="false" constant="false"/>
      <species id="met_37" name="3-KETO-ADIPYL-COA" compartment="DefaultCompartment" initialConcentration="1e-07" hasOnlySubstanceUnits="false" boundaryCondition="false" constant="false"/>
      <species id="met_38" name="3-KETOBUTYRATE" compartment="DefaultCompartment" initialConcentration="1e-07" hasOnlySubstanceUnits="false" boundaryCondition="false" constant="false"/>
      <species id="met_39" name="3-OXOPALMITOYL-COA" compartment="DefaultCompartment" initialConcentration="1e-07" hasOnlySubstanceUnits="false" boundaryCondition="false" constant="false"/>
      <species id="met_40" name="3-OXOPIMELOYL-COA" compartment="DefaultCompartment" initialConcentration="1e-07" hasOnlySubstanceUnits="false" boundaryCondition="false" constant="false"/>
      <species id="met_41" name="3-P-HYDROXYPYRUVATE" compartment="DefaultCompartment" initialConcentration="1e-07" hasOnlySubstanceUnits="false" boundaryCondition="false" constant="false"/>
      <species id="met_42" name="3-P-SERINE" compartment="DefaultCompartment" initialConcentration="1e-07" hasOnlySubstanceUnits="false" boundaryCondition="false" constant="false"/>
      <species id="met_43" name="34-DIHYDROXYPHENYLACETALDEHYDE" compartment="DefaultCompartment" initialConcentration="1e-07" hasOnlySubstanceUnits="false" boundaryCondition="false" constant="false"/>
      <species id="met_44" name="4-AMINO-4-DEOXYCHORISMATE" compartment="DefaultCompartment" initialConcentration="1e-07" hasOnlySubstanceUnits="false" boundaryCondition="false" constant="false"/>
      <species id="met_45" name="4-AMINO-BUTYRATE" compartment="DefaultCompartment" initialConcentration="1e-07" hasOnlySubstanceUnits="false" boundaryCondition="false" constant="false"/>
      <species id="met_46" name="4-CYTIDINE-5-DIPHOSPHO-2-C" compartment="DefaultCompartment" initialConcentration="1e-07" hasOnlySubstanceUnits="false" boundaryCondition="false" constant="false"/>
      <species id="met_47" name="4-DIMETHYLAMINOPHENYLAZOBENZENE" compartment="DefaultCompartment" initialConcentration="1e-07" hasOnlySubstanceUnits="false" boundaryCondition="false" constant="false"/>
      <species id="met_48" name="4-FUMARYL-ACETOACETATE" compartment="DefaultCompartment" initialConcentration="1e-07" hasOnlySubstanceUnits="false" boundaryCondition="false" constant="false"/>
      <species id="met_49" name="4-HYDROXY-2-KETOVALERATE" compartment="DefaultCompartment" initialConcentration="1e-07" hasOnlySubstanceUnits="false" boundaryCondition="false" constant="false"/>
      <species id="met_50" name="4-HYDROXY-BUTYRATE" compartment="DefaultCompartment" initialConcentration="1e-07" hasOnlySubstanceUnits="false" boundaryCondition="false" constant="false"/>
      <species id="met_51" name="4-HYDROXY-BUTYRYL-COA" compartment="DefaultCompartment" initialConcentration="1e-07" hasOnlySubstanceUnits="false" boundaryCondition="false" constant="false"/>
      <species id="met_52" name="4-HYDROXY-L-PROLINE" compartment="DefaultCompartment" initialConcentration="1e-07" hasOnlySubstanceUnits="false" boundaryCondition="false" constant="false"/>
      <species id="met_53" name="4-IMIDAZOLEACETATE" compartment="DefaultCompartment" initialConcentration="1e-07" hasOnlySubstanceUnits="false" boundaryCondition="false" constant="false"/>
      <species id="met_54" name="4-IMIDAZOLONE-5-PROPIONATE" compartment="DefaultCompartment" initialConcentration="1e-07" hasOnlySubstanceUnits="false" boundaryCondition="false" constant="false"/>
      <species id="met_55" name="4-OXOGLUTARAMATE" compartment="DefaultCompartment" initialConcentration="1e-07" hasOnlySubstanceUnits="false" boundaryCondition="false" constant="false"/>
      <species id="met_56" name="4-P-PANTOTHENATE" compartment="DefaultCompartment" initialConcentration="1e-07" hasOnlySubstanceUnits="false" boundaryCondition="false" constant="false"/>
      <species id="met_57" name="5-10-METHENYL-THF" compartment="DefaultCompartment" initialConcentration="1e-07" hasOnlySubstanceUnits="false" boundaryCondition="false" constant="false"/>
      <species id="met_58" name="5-10-METHENYL-THF-GLU-N" compartment="DefaultCompartment" initialConcentration="1e-07" hasOnlySubstanceUnits="false" boundaryCondition="false" constant="false"/>
      <species id="met_59" name="5-AMINO-LEVULINATE" compartment="DefaultCompartment" initialConcentration="1e-07" hasOnlySubstanceUnits="false" boundaryCondition="false" constant="false"/>
      <species id="met_60" name="5-AMINOPENTANOATE" compartment="DefaultCompartment" initialConcentration="1e-07" hasOnlySubstanceUnits="false" boundaryCondition="false" constant="false"/>
      <species id="met_61" name="5-FORMYL-THF" compartment="DefaultCompartment" initialConcentration="1e-07" hasOnlySubstanceUnits="false" boundaryCondition="false" constant="false"/>
      <species id="met_62" name="5-HYDROXY-CTP" compartment="DefaultCompartment" initialConcentration="1e-07" hasOnlySubstanceUnits="false" boundaryCondition="false" constant="false"/>
      <species id="met_63" name="5-HYDROXYINDOLE_ACETALDEHYDE" compartment="DefaultCompartment" initialConcentration="1e-07" hasOnlySubstanceUnits="false" boundaryCondition="false" constant="false"/>
      <species id="met_64" name="5-HYDROXYINDOLE_ACETATE" compartment="DefaultCompartment" initialConcentration="1e-07" hasOnlySubstanceUnits="false" boundaryCondition="false" constant="false"/>
      <species id="met_65" name="5-METHYL-THF" compartment="DefaultCompartment" initialConcentration="1e-07" hasOnlySubstanceUnits="false" boundaryCondition="false" constant="false"/>
      <species id="met_66" name="5-METHYL-THF-GLU-N" compartment="DefaultCompartment" initialConcentration="1e-07" hasOnlySubstanceUnits="false" boundaryCondition="false" constant="false"/>
      <species id="met_67" name="5-METHYLTHIOADENOSINE" compartment="DefaultCompartment" initialConcentration="1e-07" hasOnlySubstanceUnits="false" boundaryCondition="false" constant="false"/>
      <species id="met_68" name="5-P-BETA-D-RIBOSYL-AMINE" compartment="DefaultCompartment" initialConcentration="1e-07" hasOnlySubstanceUnits="false" boundaryCondition="false" constant="false"/>
      <species id="met_69" name="5-P-RIBOSYL-N-FORMYLGLYCINEAMIDE" compartment="DefaultCompartment" initialConcentration="1e-07" hasOnlySubstanceUnits="false" boundaryCondition="false" constant="false"/>
      <species id="met_70" name="5-PHOSPHO-RIBOSYL-GLYCINEAMIDE" compartment="DefaultCompartment" initialConcentration="1e-07" hasOnlySubstanceUnits="false" boundaryCondition="false" constant="false"/>
      <species id="met_71" name="5-PHOSPHORIBOSYL-5-AMINOIMIDAZOLE" compartment="DefaultCompartment" initialConcentration="1e-07" hasOnlySubstanceUnits="false" boundaryCondition="false" constant="false"/>
      <species id="met_72" name="5-PHOSPHORIBOSYL-N-FORMYLGLYCINEAMIDINE" compartment="DefaultCompartment" initialConcentration="1e-07" hasOnlySubstanceUnits="false" boundaryCondition="false" constant="false"/>
      <species id="met_73" name="5Z8Z11Z14Z17Z-EICOSAPENTAENOATE" compartment="DefaultCompartment" initialConcentration="1e-07" hasOnlySubstanceUnits="false" boundaryCondition="false" constant="false"/>
      <species id="met_74" name="6-HYDROXYCYCLOHEX-1-ENE-1-CARBONYL-COA" compartment="DefaultCompartment" initialConcentration="1e-07" hasOnlySubstanceUnits="false" boundaryCondition="false" constant="false"/>
      <species id="met_75" name="6-OXOCYCLOHEX-1-ENE-1-CARBONYL-COA" compartment="DefaultCompartment" initialConcentration="1e-07" hasOnlySubstanceUnits="false" boundaryCondition="false" constant="false"/>
      <species id="met_76" name="6-PYRUVOYL-5678-TETRAHYDROPTERIN" compartment="DefaultCompartment" initialConcentration="1e-07" hasOnlySubstanceUnits="false" boundaryCondition="false" constant="false"/>
      <species id="met_77" name="7-8-DIHYDROPTEROATE" compartment="DefaultCompartment" initialConcentration="1e-07" hasOnlySubstanceUnits="false" boundaryCondition="false" constant="false"/>
      <species id="met_78" name="7-AMINOMETHYL-7-DEAZAGUANINE" compartment="DefaultCompartment" initialConcentration="1e-07" hasOnlySubstanceUnits="false" boundaryCondition="false" constant="false"/>
      <species id="met_79" name="7-CYANO-7-DEAZAGUANINE" compartment="DefaultCompartment" initialConcentration="1e-07" hasOnlySubstanceUnits="false" boundaryCondition="false" constant="false"/>
      <species id="met_80" name="8-AMINO-7-OXONONANOATE" compartment="DefaultCompartment" initialConcentration="1e-07" hasOnlySubstanceUnits="false" boundaryCondition="false" constant="false"/>
      <species id="ACET" name="ACET" compartment="DefaultCompartment" initialConcentration="1e-07" hasOnlySubstanceUnits="false" boundaryCondition="false" constant="false"/>
      <species id="ACETALD" name="ACETALD" compartment="DefaultCompartment" initialConcentration="1e-07" hasOnlySubstanceUnits="false" boundaryCondition="false" constant="false"/>
      <species id="met_83" name="ACETOACETYL-COA" compartment="DefaultCompartment" initialConcentration="1e-07" hasOnlySubstanceUnits="false" boundaryCondition="false" constant="false"/>
      <species id="ACETOIN" name="ACETOIN" compartment="DefaultCompartment" initialConcentration="1e-07" hasOnlySubstanceUnits="false" boundaryCondition="false" constant="false"/>
      <species id="met_85" name="ACETYL-COA" compartment="DefaultCompartment" initialConcentration="1e-07" hasOnlySubstanceUnits="false" boundaryCondition="false" constant="false"/>
      <species id="met_86" name="ACETYL-D-GLUCOSAMINYLDIPHOSPHO-UNDECAPRE" compartment="DefaultCompartment" initialConcentration="1e-07" hasOnlySubstanceUnits="false" boundaryCondition="false" constant="false"/>
      <species id="met_87" name="ACETYL-ETCETERA-GLUCOSAMINYLDIPHOSPHOUND" compartment="DefaultCompartment" initialConcentration="1e-07" hasOnlySubstanceUnits="false" boundaryCondition="false" constant="false"/>
      <species id="met_88" name="ACETYL-GLU" compartment="DefaultCompartment" initialConcentration="1e-07" hasOnlySubstanceUnits="false" boundaryCondition="false" constant="false"/>
      <species id="met_89" name="ACETYL-P" compartment="DefaultCompartment" initialConcentration="1e-07" hasOnlySubstanceUnits="false" boundaryCondition="false" constant="false"/>
      <species id="ACETYLSERINE" name="ACETYLSERINE" compartment="DefaultCompartment" initialConcentration="1e-07" hasOnlySubstanceUnits="false" boundaryCondition="false" constant="false"/>
      <species id="met_91" name="ACRYLYL-COA" compartment="DefaultCompartment" initialConcentration="1e-07" hasOnlySubstanceUnits="false" boundaryCondition="false" constant="false"/>
      <species id="ADENINE" name="ADENINE" compartment="DefaultCompartment" initialConcentration="1e-07" hasOnlySubstanceUnits="false" boundaryCondition="false" constant="false"/>
      <species id="ADENOSINE" name="ADENOSINE" compartment="DefaultCompartment" initialConcentration="1e-07" hasOnlySubstanceUnits="false" boundaryCondition="false" constant="false"/>
      <species id="met_94" name="ADENOSYL-HOMO-CYS" compartment="DefaultCompartment" initialConcentration="1e-07" hasOnlySubstanceUnits="false" boundaryCondition="false" constant="false"/>
      <species id="ADENYLOSUCC" name="ADENYLOSUCC" compartment="DefaultCompartment" initialConcentration="1e-07" hasOnlySubstanceUnits="false" boundaryCondition="false" constant="false"/>
      <species id="ADP" name="ADP" compartment="DefaultCompartment" initialConcentration="1e-07" hasOnlySubstanceUnits="false" boundaryCondition="false" constant="false"/>
      <species id="met_97" name="ADP-D-GLUCOSE" compartment="DefaultCompartment" initialConcentration="1e-07" hasOnlySubstanceUnits="false" boundaryCondition="false" constant="false"/>
      <species id="AICAR" name="AICAR" compartment="DefaultCompartment" initialConcentration="1e-07" hasOnlySubstanceUnits="false" boundaryCondition="false" constant="false"/>
      <species id="ALLYSINE" name="ALLYSINE" compartment="DefaultCompartment" initialConcentration="1e-07" hasOnlySubstanceUnits="false" boundaryCondition="false" constant="false"/>
      <species id="met_100" name="ALPHA-D-GALACTOSE" compartment="DefaultCompartment" initialConcentration="1e-07" hasOnlySubstanceUnits="false" boundaryCondition="false" constant="false"/>
      <species id="met_101" name="ALPHA-MALTOSE" compartment="DefaultCompartment" initialConcentration="1e-07" hasOnlySubstanceUnits="false" boundaryCondition="false" constant="false"/>
      <species id="met_102" name="AMINO-HYDROXYMETHYL-METHYL-PYR-P" compartment="DefaultCompartment" initialConcentration="1e-07" hasOnlySubstanceUnits="false" boundaryCondition="false" constant="false"/>
      <species id="met_103" name="AMINO-HYDROXYMETHYL-METHYLPYRIMIDINE-PP" compartment="DefaultCompartment" initialConcentration="1e-07" hasOnlySubstanceUnits="false" boundaryCondition="false" constant="false"/>
      <species id="met_104" name="AMINO-OH-HYDROXYMETHYL-DIHYDROPTERIDINE" compartment="DefaultCompartment" initialConcentration="1e-07" hasOnlySubstanceUnits="false" boundaryCondition="false" constant="false"/>
      <species id="met_105" name="AMINO-RIBOSYLAMINO-1H-3H-PYR-DIONE" compartment="DefaultCompartment" initialConcentration="1e-07" hasOnlySubstanceUnits="false" boundaryCondition="false" constant="false"/>
      <species id="AMMONIA" name="AMMONIA" compartment="DefaultCompartment" initialConcentration="1e-07" hasOnlySubstanceUnits="false" boundaryCondition="false" constant="false"/>
      <species id="AMMONIUM" name="AMMONIUM" compartment="DefaultCompartment" initialConcentration="1e-07" hasOnlySubstanceUnits="false" boundaryCondition="false" constant="false"/>
      <species id="AMP" name="AMP" compartment="DefaultCompartment" initialConcentration="1e-07" hasOnlySubstanceUnits="false" boundaryCondition="false" constant="false"/>
      <species id="ANILINE" name="ANILINE" compartment="DefaultCompartment" initialConcentration="1e-07" hasOnlySubstanceUnits="false" boundaryCondition="false" constant="false"/>
      <species id="ANTHRANILATE" name="ANTHRANILATE" compartment="DefaultCompartment" initialConcentration="1e-07" hasOnlySubstanceUnits="false" boundaryCondition="false" constant="false"/>
      <species id="APS" name="APS" compartment="DefaultCompartment" initialConcentration="1e-07" hasOnlySubstanceUnits="false" boundaryCondition="false" constant="false"/>
      <species id="ARABINOSE" name="ARABINOSE" compartment="DefaultCompartment" initialConcentration="1e-07" hasOnlySubstanceUnits="false" boundaryCondition="false" constant="false"/>
      <species id="ARG" name="ARG" compartment="DefaultCompartment" initialConcentration="1e-07" hasOnlySubstanceUnits="false" boundaryCondition="false" constant="false"/>
      <species id="ASN" name="ASN" compartment="DefaultCompartment" initialConcentration="1e-07" hasOnlySubstanceUnits="false" boundaryCondition="false" constant="false"/>
      <species id="met_115" name="ASN-tRNAs" compartment="DefaultCompartment" initialConcentration="1e-07" hasOnlySubstanceUnits="false" boundaryCondition="false" constant="false"/>
      <species id="ATP" name="ATP" compartment="DefaultCompartment" initialConcentration="1e-07" hasOnlySubstanceUnits="false" boundaryCondition="false" constant="false"/>
      <species id="met_117" name="B-ALANINE" compartment="DefaultCompartment" initialConcentration="1e-07" hasOnlySubstanceUnits="false" boundaryCondition="false" constant="false"/>
      <species id="met_118" name="BETA-D-FRUCTOSE" compartment="DefaultCompartment" initialConcentration="1e-07" hasOnlySubstanceUnits="false" boundaryCondition="false" constant="false"/>
      <species id="BETAINE" name="BETAINE" compartment="DefaultCompartment" initialConcentration="1e-07" hasOnlySubstanceUnits="false" boundaryCondition="false" constant="false"/>
      <species id="met_120" name="BETAINE-ALDEHYDE-HYDRATE" compartment="DefaultCompartment" initialConcentration="1e-07" hasOnlySubstanceUnits="false" boundaryCondition="false" constant="false"/>
      <species id="BETAINE_ALDEHYDE" name="BETAINE_ALDEHYDE" compartment="DefaultCompartment" initialConcentration="1e-07" hasOnlySubstanceUnits="false" boundaryCondition="false" constant="false"/>
      <species id="BUTANAL" name="BUTANAL" compartment="DefaultCompartment" initialConcentration="1e-07" hasOnlySubstanceUnits="false" boundaryCondition="false" constant="false"/>
      <species id="BUTANEDIOL" name="BUTANEDIOL" compartment="DefaultCompartment" initialConcentration="1e-07" hasOnlySubstanceUnits="false" boundaryCondition="false" constant="false"/>
      <species id="BUTANOL" name="BUTANOL" compartment="DefaultCompartment" initialConcentration="1e-07" hasOnlySubstanceUnits="false" boundaryCondition="false" constant="false"/>
      <species id="BUTYRIC_ACID" name="BUTYRIC_ACID" compartment="DefaultCompartment" initialConcentration="1e-07" hasOnlySubstanceUnits="false" boundaryCondition="false" constant="false"/>
      <species id="met_126" name="BUTYRYL-COA" compartment="DefaultCompartment" initialConcentration="1e-07" hasOnlySubstanceUnits="false" boundaryCondition="false" constant="false"/>
      <species id="met_127" name="BUTYRYL-P" compartment="DefaultCompartment" initialConcentration="1e-07" hasOnlySubstanceUnits="false" boundaryCondition="false" constant="false"/>
      <species id="C1" name="C1" compartment="DefaultCompartment" initialConcentration="1e-07" hasOnlySubstanceUnits="false" boundaryCondition="false" constant="false"/>
      <species id="C3" name="C3" compartment="DefaultCompartment" initialConcentration="1e-07" hasOnlySubstanceUnits="false" boundaryCondition="false" constant="false"/>
      <species id="C4" name="C4" compartment="DefaultCompartment" initialConcentration="1e-07" hasOnlySubstanceUnits="false" boundaryCondition="false" constant="false"/>
      <species id="C5" name="C5" compartment="DefaultCompartment" initialConcentration="1e-07" hasOnlySubstanceUnits="false" boundaryCondition="false" constant="false"/>
      <species id="C6" name="C6" compartment="DefaultCompartment" initialConcentration="1e-07" hasOnlySubstanceUnits="false" boundaryCondition="false" constant="false"/>
      <species id="CANAVANINE" name="CANAVANINE" compartment="DefaultCompartment" initialConcentration="1e-07" hasOnlySubstanceUnits="false" boundaryCondition="false" constant="false"/>
      <species id="CANAVANINOSUCCINATE" name="CANAVANINOSUCCINATE" compartment="DefaultCompartment" initialConcentration="1e-07" hasOnlySubstanceUnits="false" boundaryCondition="false" constant="false"/>
      <species id="met_135" name="CARBAMOYL-P" compartment="DefaultCompartment" initialConcentration="1e-07" hasOnlySubstanceUnits="false" boundaryCondition="false" constant="false"/>
      <species id="met_136" name="CARBAMYUL-L-ASPARTATE" compartment="DefaultCompartment" initialConcentration="1e-07" hasOnlySubstanceUnits="false" boundaryCondition="false" constant="false"/>
      <species id="met_137" name="CARBON-DIOXIDE" compartment="DefaultCompartment" initialConcentration="1e-07" hasOnlySubstanceUnits="false" boundaryCondition="false" constant="false"/>
      <species id="met_138" name="CARBON-MONOXIDE" compartment="DefaultCompartment" initialConcentration="1e-07" hasOnlySubstanceUnits="false" boundaryCondition="false" constant="false"/>
      <species id="met_139" name="CARBOXYPHENYLAMINO-DEOXYRIBULOSE-P" compartment="DefaultCompartment" initialConcentration="1e-07" hasOnlySubstanceUnits="false" boundaryCondition="false" constant="false"/>
      <species id="CARDIOLIPIN" name="CARDIOLIPIN" compartment="DefaultCompartment" initialConcentration="1e-07" hasOnlySubstanceUnits="false" boundaryCondition="false" constant="false"/>
      <species id="CDP" name="CDP" compartment="DefaultCompartment" initialConcentration="1e-07" hasOnlySubstanceUnits="false" boundaryCondition="false" constant="false"/>
      <species id="met_142" name="CDP-CHOLINE" compartment="DefaultCompartment" initialConcentration="1e-07" hasOnlySubstanceUnits="false" boundaryCondition="false" constant="false"/>
      <species id="CDPDIACYLGLYCEROL" name="CDPDIACYLGLYCEROL" compartment="DefaultCompartment" initialConcentration="1e-07" hasOnlySubstanceUnits="false" boundaryCondition="false" constant="false"/>
      <species id="met_144" name="CH3-MALONATE-S-ALD" compartment="DefaultCompartment" initialConcentration="1e-07" hasOnlySubstanceUnits="false" boundaryCondition="false" constant="false"/>
      <species id="CH33ADO" name="CH33ADO" compartment="DefaultCompartment" initialConcentration="1e-07" hasOnlySubstanceUnits="false" boundaryCondition="false" constant="false"/>
      <species id="CHOCOLA_A" name="CHOCOLA_A" compartment="DefaultCompartment" initialConcentration="1e-07" hasOnlySubstanceUnits="false" boundaryCondition="false" constant="false"/>
      <species id="CHOLINE" name="CHOLINE" compartment="DefaultCompartment" initialConcentration="1e-07" hasOnlySubstanceUnits="false" boundaryCondition="false" constant="false"/>
      <species id="CHORISMATE" name="CHORISMATE" compartment="DefaultCompartment" initialConcentration="1e-07" hasOnlySubstanceUnits="false" boundaryCondition="false" constant="false"/>
      <species id="met_149" name="CIS-ACONITATE" compartment="DefaultCompartment" initialConcentration="1e-07" hasOnlySubstanceUnits="false" boundaryCondition="false" constant="false"/>
      <species id="CIT" name="CIT" compartment="DefaultCompartment" initialConcentration="1e-07" hasOnlySubstanceUnits="false" boundaryCondition="false" constant="false"/>
      <species id="CMP" name="CMP" compartment="DefaultCompartment" initialConcentration="1e-07" hasOnlySubstanceUnits="false" boundaryCondition="false" constant="false"/>
      <species id="met_152" name="CO+2" compartment="DefaultCompartment" initialConcentration="1e-07" hasOnlySubstanceUnits="false" boundaryCondition="false" constant="false"/>
      <species id="met_153" name="CO-A" compartment="DefaultCompartment" initialConcentration="1e-07" hasOnlySubstanceUnits="false" boundaryCondition="false" constant="false"/>
      <species id="met_154" name="COBALT-FACTOR-III" compartment="DefaultCompartment" initialConcentration="1e-07" hasOnlySubstanceUnits="false" boundaryCondition="false" constant="false"/>
      <species id="met_155" name="COBALT-SIROHYDROCHLORIN" compartment="DefaultCompartment" initialConcentration="1e-07" hasOnlySubstanceUnits="false" boundaryCondition="false" constant="false"/>
      <species id="COPROPORPHYRINOGEN_I" name="COPROPORPHYRINOGEN_I" compartment="DefaultCompartment" initialConcentration="1e-07" hasOnlySubstanceUnits="false" boundaryCondition="false" constant="false"/>
      <species id="COPROPORPHYRINOGEN_III" name="COPROPORPHYRINOGEN_III" compartment="DefaultCompartment" initialConcentration="1e-07" hasOnlySubstanceUnits="false" boundaryCondition="false" constant="false"/>
      <species id="met_158" name="CPD-10267" compartment="DefaultCompartment" initialConcentration="1e-07" hasOnlySubstanceUnits="false" boundaryCondition="false" constant="false"/>
      <species id="met_159" name="CPD-10353" compartment="DefaultCompartment" initialConcentration="1e-07" hasOnlySubstanceUnits="false" boundaryCondition="false" constant="false"/>
      <species id="met_160" name="CPD-10472" compartment="DefaultCompartment" initialConcentration="1e-07" hasOnlySubstanceUnits="false" boundaryCondition="false" constant="false"/>
      <species id="met_161" name="CPD-10490" compartment="DefaultCompartment" initialConcentration="1e-07" hasOnlySubstanceUnits="false" boundaryCondition="false" constant="false"/>
      <species id="met_162" name="CPD-10546" compartment="DefaultCompartment" initialConcentration="1e-07" hasOnlySubstanceUnits="false" boundaryCondition="false" constant="false"/>
      <species id="met_163" name="CPD-10600" compartment="DefaultCompartment" initialConcentration="1e-07" hasOnlySubstanceUnits="false" boundaryCondition="false" constant="false"/>
      <species id="met_164" name="CPD-10773" compartment="DefaultCompartment" initialConcentration="1e-07" hasOnlySubstanceUnits="false" boundaryCondition="false" constant="false"/>
      <species id="met_165" name="CPD-10774" compartment="DefaultCompartment" initialConcentration="1e-07" hasOnlySubstanceUnits="false" boundaryCondition="false" constant="false"/>
      <species id="met_166" name="CPD-10775" compartment="DefaultCompartment" initialConcentration="1e-07" hasOnlySubstanceUnits="false" boundaryCondition="false" constant="false"/>
      <species id="met_167" name="CPD-10776" compartment="DefaultCompartment" initialConcentration="1e-07" hasOnlySubstanceUnits="false" boundaryCondition="false" constant="false"/>
      <species id="met_168" name="CPD-10808" compartment="DefaultCompartment" initialConcentration="1e-07" hasOnlySubstanceUnits="false" boundaryCondition="false" constant="false"/>
      <species id="met_169" name="CPD-10812" compartment="DefaultCompartment" initialConcentration="1e-07" hasOnlySubstanceUnits="false" boundaryCondition="false" constant="false"/>
      <species id="met_170" name="CPD-1083" compartment="DefaultCompartment" initialConcentration="1e-07" hasOnlySubstanceUnits="false" boundaryCondition="false" constant="false"/>
      <species id="met_171" name="CPD-1086" compartment="DefaultCompartment" initialConcentration="1e-07" hasOnlySubstanceUnits="false" boundaryCondition="false" constant="false"/>
      <species id="met_172" name="CPD-110" compartment="DefaultCompartment" initialConcentration="1e-07" hasOnlySubstanceUnits="false" boundaryCondition="false" constant="false"/>
      <species id="met_173" name="CPD-1111" compartment="DefaultCompartment" initialConcentration="1e-07" hasOnlySubstanceUnits="false" boundaryCondition="false" constant="false"/>
      <species id="met_174" name="CPD-11281" compartment="DefaultCompartment" initialConcentration="1e-07" hasOnlySubstanceUnits="false" boundaryCondition="false" constant="false"/>
      <species id="met_175" name="CPD-1130" compartment="DefaultCompartment" initialConcentration="1e-07" hasOnlySubstanceUnits="false" boundaryCondition="false" constant="false"/>
      <species id="met_176" name="CPD-11444" compartment="DefaultCompartment" initialConcentration="1e-07" hasOnlySubstanceUnits="false" boundaryCondition="false" constant="false"/>
      <species id="met_177" name="CPD-11497" compartment="DefaultCompartment" initialConcentration="1e-07" hasOnlySubstanceUnits="false" boundaryCondition="false" constant="false"/>
      <species id="met_178" name="CPD-11519" compartment="DefaultCompartment" initialConcentration="1e-07" hasOnlySubstanceUnits="false" boundaryCondition="false" constant="false"/>
      <species id="met_179" name="CPD-11520" compartment="DefaultCompartment" initialConcentration="1e-07" hasOnlySubstanceUnits="false" boundaryCondition="false" constant="false"/>
      <species id="met_180" name="CPD-11523" compartment="DefaultCompartment" initialConcentration="1e-07" hasOnlySubstanceUnits="false" boundaryCondition="false" constant="false"/>
      <species id="met_181" name="CPD-11524" compartment="DefaultCompartment" initialConcentration="1e-07" hasOnlySubstanceUnits="false" boundaryCondition="false" constant="false"/>
      <species id="met_182" name="CPD-11527" compartment="DefaultCompartment" initialConcentration="1e-07" hasOnlySubstanceUnits="false" boundaryCondition="false" constant="false"/>
      <species id="met_183" name="CPD-11528" compartment="DefaultCompartment" initialConcentration="1e-07" hasOnlySubstanceUnits="false" boundaryCondition="false" constant="false"/>
      <species id="met_184" name="CPD-11670" compartment="DefaultCompartment" initialConcentration="1e-07" hasOnlySubstanceUnits="false" boundaryCondition="false" constant="false"/>
      <species id="met_185" name="CPD-11671" compartment="DefaultCompartment" initialConcentration="1e-07" hasOnlySubstanceUnits="false" boundaryCondition="false" constant="false"/>
      <species id="met_186" name="CPD-11763" compartment="DefaultCompartment" initialConcentration="1e-07" hasOnlySubstanceUnits="false" boundaryCondition="false" constant="false"/>
      <species id="met_187" name="CPD-11770" compartment="DefaultCompartment" initialConcentration="1e-07" hasOnlySubstanceUnits="false" boundaryCondition="false" constant="false"/>
      <species id="met_188" name="CPD-11876" compartment="DefaultCompartment" initialConcentration="1e-07" hasOnlySubstanceUnits="false" boundaryCondition="false" constant="false"/>
      <species id="met_189" name="CPD-11878" compartment="DefaultCompartment" initialConcentration="1e-07" hasOnlySubstanceUnits="false" boundaryCondition="false" constant="false"/>
      <species id="met_190" name="CPD-11879" compartment="DefaultCompartment" initialConcentration="1e-07" hasOnlySubstanceUnits="false" boundaryCondition="false" constant="false"/>
      <species id="met_191" name="CPD-11984" compartment="DefaultCompartment" initialConcentration="1e-07" hasOnlySubstanceUnits="false" boundaryCondition="false" constant="false"/>
      <species id="met_192" name="CPD-11994" compartment="DefaultCompartment" initialConcentration="1e-07" hasOnlySubstanceUnits="false" boundaryCondition="false" constant="false"/>
      <species id="met_193" name="CPD-11997" compartment="DefaultCompartment" initialConcentration="1e-07" hasOnlySubstanceUnits="false" boundaryCondition="false" constant="false"/>
      <species id="met_194" name="CPD-11998" compartment="DefaultCompartment" initialConcentration="1e-07" hasOnlySubstanceUnits="false" boundaryCondition="false" constant="false"/>
      <species id="met_195" name="CPD-11999" compartment="DefaultCompartment" initialConcentration="1e-07" hasOnlySubstanceUnits="false" boundaryCondition="false" constant="false"/>
      <species id="met_196" name="CPD-12000" compartment="DefaultCompartment" initialConcentration="1e-07" hasOnlySubstanceUnits="false" boundaryCondition="false" constant="false"/>
      <species id="met_197" name="CPD-12115" compartment="DefaultCompartment" initialConcentration="1e-07" hasOnlySubstanceUnits="false" boundaryCondition="false" constant="false"/>
      <species id="met_198" name="CPD-12173" compartment="DefaultCompartment" initialConcentration="1e-07" hasOnlySubstanceUnits="false" boundaryCondition="false" constant="false"/>
      <species id="met_199" name="CPD-12175" compartment="DefaultCompartment" initialConcentration="1e-07" hasOnlySubstanceUnits="false" boundaryCondition="false" constant="false"/>
      <species id="met_200" name="CPD-12177" compartment="DefaultCompartment" initialConcentration="1e-07" hasOnlySubstanceUnits="false" boundaryCondition="false" constant="false"/>
      <species id="met_201" name="CPD-12199" compartment="DefaultCompartment" initialConcentration="1e-07" hasOnlySubstanceUnits="false" boundaryCondition="false" constant="false"/>
      <species id="met_202" name="CPD-12230" compartment="DefaultCompartment" initialConcentration="1e-07" hasOnlySubstanceUnits="false" boundaryCondition="false" constant="false"/>
      <species id="met_203" name="CPD-12231" compartment="DefaultCompartment" initialConcentration="1e-07" hasOnlySubstanceUnits="false" boundaryCondition="false" constant="false"/>
      <species id="met_204" name="CPD-12242" compartment="DefaultCompartment" initialConcentration="1e-07" hasOnlySubstanceUnits="false" boundaryCondition="false" constant="false"/>
      <species id="met_205" name="CPD-12243" compartment="DefaultCompartment" initialConcentration="1e-07" hasOnlySubstanceUnits="false" boundaryCondition="false" constant="false"/>
      <species id="met_206" name="CPD-12258" compartment="DefaultCompartment" initialConcentration="1e-07" hasOnlySubstanceUnits="false" boundaryCondition="false" constant="false"/>
      <species id="met_207" name="CPD-12259" compartment="DefaultCompartment" initialConcentration="1e-07" hasOnlySubstanceUnits="false" boundaryCondition="false" constant="false"/>
      <species id="met_208" name="CPD-12260" compartment="DefaultCompartment" initialConcentration="1e-07" hasOnlySubstanceUnits="false" boundaryCondition="false" constant="false"/>
      <species id="met_209" name="CPD-12261" compartment="DefaultCompartment" initialConcentration="1e-07" hasOnlySubstanceUnits="false" boundaryCondition="false" constant="false"/>
      <species id="met_210" name="CPD-12279" compartment="DefaultCompartment" initialConcentration="1e-07" hasOnlySubstanceUnits="false" boundaryCondition="false" constant="false"/>
      <species id="met_211" name="CPD-12297" compartment="DefaultCompartment" initialConcentration="1e-07" hasOnlySubstanceUnits="false" boundaryCondition="false" constant="false"/>
      <species id="met_212" name="CPD-12298" compartment="DefaultCompartment" initialConcentration="1e-07" hasOnlySubstanceUnits="false" boundaryCondition="false" constant="false"/>
      <species id="met_213" name="CPD-12303" compartment="DefaultCompartment" initialConcentration="1e-07" hasOnlySubstanceUnits="false" boundaryCondition="false" constant="false"/>
      <species id="met_214" name="CPD-12304" compartment="DefaultCompartment" initialConcentration="1e-07" hasOnlySubstanceUnits="false" boundaryCondition="false" constant="false"/>
      <species id="met_215" name="CPD-12305" compartment="DefaultCompartment" initialConcentration="1e-07" hasOnlySubstanceUnits="false" boundaryCondition="false" constant="false"/>
      <species id="met_216" name="CPD-12306" compartment="DefaultCompartment" initialConcentration="1e-07" hasOnlySubstanceUnits="false" boundaryCondition="false" constant="false"/>
      <species id="met_217" name="CPD-12307" compartment="DefaultCompartment" initialConcentration="1e-07" hasOnlySubstanceUnits="false" boundaryCondition="false" constant="false"/>
      <species id="met_218" name="CPD-12308" compartment="DefaultCompartment" initialConcentration="1e-07" hasOnlySubstanceUnits="false" boundaryCondition="false" constant="false"/>
      <species id="met_219" name="CPD-12309" compartment="DefaultCompartment" initialConcentration="1e-07" hasOnlySubstanceUnits="false" boundaryCondition="false" constant="false"/>
      <species id="met_220" name="CPD-12310" compartment="DefaultCompartment" initialConcentration="1e-07" hasOnlySubstanceUnits="false" boundaryCondition="false" constant="false"/>
      <species id="met_221" name="CPD-12311" compartment="DefaultCompartment" initialConcentration="1e-07" hasOnlySubstanceUnits="false" boundaryCondition="false" constant="false"/>
      <species id="met_222" name="CPD-12366" compartment="DefaultCompartment" initialConcentration="1e-07" hasOnlySubstanceUnits="false" boundaryCondition="false" constant="false"/>
      <species id="met_223" name="CPD-12377" compartment="DefaultCompartment" initialConcentration="1e-07" hasOnlySubstanceUnits="false" boundaryCondition="false" constant="false"/>
      <species id="met_224" name="CPD-1241" compartment="DefaultCompartment" initialConcentration="1e-07" hasOnlySubstanceUnits="false" boundaryCondition="false" constant="false"/>
      <species id="met_225" name="CPD-12575" compartment="DefaultCompartment" initialConcentration="1e-07" hasOnlySubstanceUnits="false" boundaryCondition="false" constant="false"/>
      <species id="met_226" name="CPD-12585" compartment="DefaultCompartment" initialConcentration="1e-07" hasOnlySubstanceUnits="false" boundaryCondition="false" constant="false"/>
      <species id="met_227" name="CPD-12676" compartment="DefaultCompartment" initialConcentration="1e-07" hasOnlySubstanceUnits="false" boundaryCondition="false" constant="false"/>
      <species id="met_228" name="CPD-12677" compartment="DefaultCompartment" initialConcentration="1e-07" hasOnlySubstanceUnits="false" boundaryCondition="false" constant="false"/>
      <species id="met_229" name="CPD-12706" compartment="DefaultCompartment" initialConcentration="1e-07" hasOnlySubstanceUnits="false" boundaryCondition="false" constant="false"/>
      <species id="met_230" name="CPD-12708" compartment="DefaultCompartment" initialConcentration="1e-07" hasOnlySubstanceUnits="false" boundaryCondition="false" constant="false"/>
      <species id="met_231" name="CPD-12709" compartment="DefaultCompartment" initialConcentration="1e-07" hasOnlySubstanceUnits="false" boundaryCondition="false" constant="false"/>
      <species id="met_232" name="CPD-12724" compartment="DefaultCompartment" initialConcentration="1e-07" hasOnlySubstanceUnits="false" boundaryCondition="false" constant="false"/>
      <species id="met_233" name="CPD-12936" compartment="DefaultCompartment" initialConcentration="1e-07" hasOnlySubstanceUnits="false" boundaryCondition="false" constant="false"/>
      <species id="met_234" name="CPD-12937" compartment="DefaultCompartment" initialConcentration="1e-07" hasOnlySubstanceUnits="false" boundaryCondition="false" constant="false"/>
      <species id="met_235" name="CPD-1301" compartment="DefaultCompartment" initialConcentration="1e-07" hasOnlySubstanceUnits="false" boundaryCondition="false" constant="false"/>
      <species id="met_236" name="CPD-13014" compartment="DefaultCompartment" initialConcentration="1e-07" hasOnlySubstanceUnits="false" boundaryCondition="false" constant="false"/>
      <species id="met_237" name="CPD-1302" compartment="DefaultCompartment" initialConcentration="1e-07" hasOnlySubstanceUnits="false" boundaryCondition="false" constant="false"/>
      <species id="met_238" name="CPD-13040" compartment="DefaultCompartment" initialConcentration="1e-07" hasOnlySubstanceUnits="false" boundaryCondition="false" constant="false"/>
      <species id="met_239" name="CPD-13172" compartment="DefaultCompartment" initialConcentration="1e-07" hasOnlySubstanceUnits="false" boundaryCondition="false" constant="false"/>
      <species id="met_240" name="CPD-13174" compartment="DefaultCompartment" initialConcentration="1e-07" hasOnlySubstanceUnits="false" boundaryCondition="false" constant="false"/>
      <species id="met_241" name="CPD-13339" compartment="DefaultCompartment" initialConcentration="1e-07" hasOnlySubstanceUnits="false" boundaryCondition="false" constant="false"/>
      <species id="met_242" name="CPD-13357" compartment="DefaultCompartment" initialConcentration="1e-07" hasOnlySubstanceUnits="false" boundaryCondition="false" constant="false"/>
      <species id="met_243" name="CPD-13524" compartment="DefaultCompartment" initialConcentration="1e-07" hasOnlySubstanceUnits="false" boundaryCondition="false" constant="false"/>
      <species id="met_244" name="CPD-13534" compartment="DefaultCompartment" initialConcentration="1e-07" hasOnlySubstanceUnits="false" boundaryCondition="false" constant="false"/>
      <species id="met_245" name="CPD-13575" compartment="DefaultCompartment" initialConcentration="1e-07" hasOnlySubstanceUnits="false" boundaryCondition="false" constant="false"/>
      <species id="met_246" name="CPD-13576" compartment="DefaultCompartment" initialConcentration="1e-07" hasOnlySubstanceUnits="false" boundaryCondition="false" constant="false"/>
      <species id="met_247" name="CPD-13680" compartment="DefaultCompartment" initialConcentration="1e-07" hasOnlySubstanceUnits="false" boundaryCondition="false" constant="false"/>
      <species id="met_248" name="CPD-13694" compartment="DefaultCompartment" initialConcentration="1e-07" hasOnlySubstanceUnits="false" boundaryCondition="false" constant="false"/>
      <species id="met_249" name="CPD-13695" compartment="DefaultCompartment" initialConcentration="1e-07" hasOnlySubstanceUnits="false" boundaryCondition="false" constant="false"/>
      <species id="met_250" name="CPD-13704" compartment="DefaultCompartment" initialConcentration="1e-07" hasOnlySubstanceUnits="false" boundaryCondition="false" constant="false"/>
      <species id="met_251" name="CPD-13708" compartment="DefaultCompartment" initialConcentration="1e-07" hasOnlySubstanceUnits="false" boundaryCondition="false" constant="false"/>
      <species id="met_252" name="CPD-13709" compartment="DefaultCompartment" initialConcentration="1e-07" hasOnlySubstanceUnits="false" boundaryCondition="false" constant="false"/>
      <species id="met_253" name="CPD-13711" compartment="DefaultCompartment" initialConcentration="1e-07" hasOnlySubstanceUnits="false" boundaryCondition="false" constant="false"/>
      <species id="met_254" name="CPD-13712" compartment="DefaultCompartment" initialConcentration="1e-07" hasOnlySubstanceUnits="false" boundaryCondition="false" constant="false"/>
      <species id="met_255" name="CPD-13713" compartment="DefaultCompartment" initialConcentration="1e-07" hasOnlySubstanceUnits="false" boundaryCondition="false" constant="false"/>
      <species id="met_256" name="CPD-13722" compartment="DefaultCompartment" initialConcentration="1e-07" hasOnlySubstanceUnits="false" boundaryCondition="false" constant="false"/>
      <species id="met_257" name="CPD-13754" compartment="DefaultCompartment" initialConcentration="1e-07" hasOnlySubstanceUnits="false" boundaryCondition="false" constant="false"/>
      <species id="met_258" name="CPD-13755" compartment="DefaultCompartment" initialConcentration="1e-07" hasOnlySubstanceUnits="false" boundaryCondition="false" constant="false"/>
      <species id="met_259" name="CPD-13756" compartment="DefaultCompartment" initialConcentration="1e-07" hasOnlySubstanceUnits="false" boundaryCondition="false" constant="false"/>
      <species id="met_260" name="CPD-13757" compartment="DefaultCompartment" initialConcentration="1e-07" hasOnlySubstanceUnits="false" boundaryCondition="false" constant="false"/>
      <species id="met_261" name="CPD-13758" compartment="DefaultCompartment" initialConcentration="1e-07" hasOnlySubstanceUnits="false" boundaryCondition="false" constant="false"/>
      <species id="met_262" name="CPD-13759" compartment="DefaultCompartment" initialConcentration="1e-07" hasOnlySubstanceUnits="false" boundaryCondition="false" constant="false"/>
      <species id="met_263" name="CPD-13851" compartment="DefaultCompartment" initialConcentration="1e-07" hasOnlySubstanceUnits="false" boundaryCondition="false" constant="false"/>
      <species id="met_264" name="CPD-13908" compartment="DefaultCompartment" initialConcentration="1e-07" hasOnlySubstanceUnits="false" boundaryCondition="false" constant="false"/>
      <species id="met_265" name="CPD-13909" compartment="DefaultCompartment" initialConcentration="1e-07" hasOnlySubstanceUnits="false" boundaryCondition="false" constant="false"/>
      <species id="met_266" name="CPD-14018" compartment="DefaultCompartment" initialConcentration="1e-07" hasOnlySubstanceUnits="false" boundaryCondition="false" constant="false"/>
      <species id="met_267" name="CPD-14268" compartment="DefaultCompartment" initialConcentration="1e-07" hasOnlySubstanceUnits="false" boundaryCondition="false" constant="false"/>
      <species id="met_268" name="CPD-14269" compartment="DefaultCompartment" initialConcentration="1e-07" hasOnlySubstanceUnits="false" boundaryCondition="false" constant="false"/>
      <species id="met_269" name="CPD-14423" compartment="DefaultCompartment" initialConcentration="1e-07" hasOnlySubstanceUnits="false" boundaryCondition="false" constant="false"/>
      <species id="met_270" name="CPD-14424" compartment="DefaultCompartment" initialConcentration="1e-07" hasOnlySubstanceUnits="false" boundaryCondition="false" constant="false"/>
      <species id="met_271" name="CPD-14436" compartment="DefaultCompartment" initialConcentration="1e-07" hasOnlySubstanceUnits="false" boundaryCondition="false" constant="false"/>
      <species id="met_272" name="CPD-14437" compartment="DefaultCompartment" initialConcentration="1e-07" hasOnlySubstanceUnits="false" boundaryCondition="false" constant="false"/>
      <species id="met_273" name="CPD-14442" compartment="DefaultCompartment" initialConcentration="1e-07" hasOnlySubstanceUnits="false" boundaryCondition="false" constant="false"/>
      <species id="met_274" name="CPD-14443" compartment="DefaultCompartment" initialConcentration="1e-07" hasOnlySubstanceUnits="false" boundaryCondition="false" constant="false"/>
      <species id="met_275" name="CPD-14553" compartment="DefaultCompartment" initialConcentration="1e-07" hasOnlySubstanceUnits="false" boundaryCondition="false" constant="false"/>
      <species id="met_276" name="CPD-14675" compartment="DefaultCompartment" initialConcentration="1e-07" hasOnlySubstanceUnits="false" boundaryCondition="false" constant="false"/>
      <species id="met_277" name="CPD-14772" compartment="DefaultCompartment" initialConcentration="1e-07" hasOnlySubstanceUnits="false" boundaryCondition="false" constant="false"/>
      <species id="met_278" name="CPD-14828" compartment="DefaultCompartment" initialConcentration="1e-07" hasOnlySubstanceUnits="false" boundaryCondition="false" constant="false"/>
      <species id="met_279" name="CPD-14926" compartment="DefaultCompartment" initialConcentration="1e-07" hasOnlySubstanceUnits="false" boundaryCondition="false" constant="false"/>
      <species id="met_280" name="CPD-14927" compartment="DefaultCompartment" initialConcentration="1e-07" hasOnlySubstanceUnits="false" boundaryCondition="false" constant="false"/>
      <species id="met_281" name="CPD-14928" compartment="DefaultCompartment" initialConcentration="1e-07" hasOnlySubstanceUnits="false" boundaryCondition="false" constant="false"/>
      <species id="met_282" name="CPD-15056" compartment="DefaultCompartment" initialConcentration="1e-07" hasOnlySubstanceUnits="false" boundaryCondition="false" constant="false"/>
      <species id="met_283" name="CPD-15163" compartment="DefaultCompartment" initialConcentration="1e-07" hasOnlySubstanceUnits="false" boundaryCondition="false" constant="false"/>
      <species id="met_284" name="CPD-15172" compartment="DefaultCompartment" initialConcentration="1e-07" hasOnlySubstanceUnits="false" boundaryCondition="false" constant="false"/>
      <species id="met_285" name="CPD-15182" compartment="DefaultCompartment" initialConcentration="1e-07" hasOnlySubstanceUnits="false" boundaryCondition="false" constant="false"/>
      <species id="met_286" name="CPD-15184" compartment="DefaultCompartment" initialConcentration="1e-07" hasOnlySubstanceUnits="false" boundaryCondition="false" constant="false"/>
      <species id="met_287" name="CPD-15199" compartment="DefaultCompartment" initialConcentration="1e-07" hasOnlySubstanceUnits="false" boundaryCondition="false" constant="false"/>
      <species id="met_288" name="CPD-15244" compartment="DefaultCompartment" initialConcentration="1e-07" hasOnlySubstanceUnits="false" boundaryCondition="false" constant="false"/>
      <species id="met_289" name="CPD-15301" compartment="DefaultCompartment" initialConcentration="1e-07" hasOnlySubstanceUnits="false" boundaryCondition="false" constant="false"/>
      <species id="met_290" name="CPD-15318" compartment="DefaultCompartment" initialConcentration="1e-07" hasOnlySubstanceUnits="false" boundaryCondition="false" constant="false"/>
      <species id="met_291" name="CPD-15382" compartment="DefaultCompartment" initialConcentration="1e-07" hasOnlySubstanceUnits="false" boundaryCondition="false" constant="false"/>
      <species id="met_292" name="CPD-15435" compartment="DefaultCompartment" initialConcentration="1e-07" hasOnlySubstanceUnits="false" boundaryCondition="false" constant="false"/>
      <species id="met_293" name="CPD-15616" compartment="DefaultCompartment" initialConcentration="1e-07" hasOnlySubstanceUnits="false" boundaryCondition="false" constant="false"/>
      <species id="met_294" name="CPD-15652" compartment="DefaultCompartment" initialConcentration="1e-07" hasOnlySubstanceUnits="false" boundaryCondition="false" constant="false"/>
      <species id="met_295" name="CPD-15653" compartment="DefaultCompartment" initialConcentration="1e-07" hasOnlySubstanceUnits="false" boundaryCondition="false" constant="false"/>
      <species id="met_296" name="CPD-15662" compartment="DefaultCompartment" initialConcentration="1e-07" hasOnlySubstanceUnits="false" boundaryCondition="false" constant="false"/>
      <species id="met_297" name="CPD-15667" compartment="DefaultCompartment" initialConcentration="1e-07" hasOnlySubstanceUnits="false" boundaryCondition="false" constant="false"/>
      <species id="met_298" name="CPD-15676" compartment="DefaultCompartment" initialConcentration="1e-07" hasOnlySubstanceUnits="false" boundaryCondition="false" constant="false"/>
      <species id="met_299" name="CPD-15678" compartment="DefaultCompartment" initialConcentration="1e-07" hasOnlySubstanceUnits="false" boundaryCondition="false" constant="false"/>
      <species id="met_300" name="CPD-15686" compartment="DefaultCompartment" initialConcentration="1e-07" hasOnlySubstanceUnits="false" boundaryCondition="false" constant="false"/>
      <species id="met_301" name="CPD-15687" compartment="DefaultCompartment" initialConcentration="1e-07" hasOnlySubstanceUnits="false" boundaryCondition="false" constant="false"/>
      <species id="met_302" name="CPD-15690" compartment="DefaultCompartment" initialConcentration="1e-07" hasOnlySubstanceUnits="false" boundaryCondition="false" constant="false"/>
      <species id="met_303" name="CPD-15691" compartment="DefaultCompartment" initialConcentration="1e-07" hasOnlySubstanceUnits="false" boundaryCondition="false" constant="false"/>
      <species id="met_304" name="CPD-15711" compartment="DefaultCompartment" initialConcentration="1e-07" hasOnlySubstanceUnits="false" boundaryCondition="false" constant="false"/>
      <species id="met_305" name="CPD-15712" compartment="DefaultCompartment" initialConcentration="1e-07" hasOnlySubstanceUnits="false" boundaryCondition="false" constant="false"/>
      <species id="met_306" name="CPD-15818" compartment="DefaultCompartment" initialConcentration="1e-07" hasOnlySubstanceUnits="false" boundaryCondition="false" constant="false"/>
      <species id="met_307" name="CPD-15895" compartment="DefaultCompartment" initialConcentration="1e-07" hasOnlySubstanceUnits="false" boundaryCondition="false" constant="false"/>
      <species id="met_308" name="CPD-15900" compartment="DefaultCompartment" initialConcentration="1e-07" hasOnlySubstanceUnits="false" boundaryCondition="false" constant="false"/>
      <species id="met_309" name="CPD-15924" compartment="DefaultCompartment" initialConcentration="1e-07" hasOnlySubstanceUnits="false" boundaryCondition="false" constant="false"/>
      <species id="met_310" name="CPD-16013" compartment="DefaultCompartment" initialConcentration="1e-07" hasOnlySubstanceUnits="false" boundaryCondition="false" constant="false"/>
      <species id="met_311" name="CPD-16015" compartment="DefaultCompartment" initialConcentration="1e-07" hasOnlySubstanceUnits="false" boundaryCondition="false" constant="false"/>
      <species id="met_312" name="CPD-16551" compartment="DefaultCompartment" initialConcentration="1e-07" hasOnlySubstanceUnits="false" boundaryCondition="false" constant="false"/>
      <species id="met_313" name="CPD-173" compartment="DefaultCompartment" initialConcentration="1e-07" hasOnlySubstanceUnits="false" boundaryCondition="false" constant="false"/>
      <species id="met_314" name="CPD-18" compartment="DefaultCompartment" initialConcentration="1e-07" hasOnlySubstanceUnits="false" boundaryCondition="false" constant="false"/>
      <species id="met_315" name="CPD-19301" compartment="DefaultCompartment" initialConcentration="1e-07" hasOnlySubstanceUnits="false" boundaryCondition="false" constant="false"/>
      <species id="met_316" name="CPD-19302" compartment="DefaultCompartment" initialConcentration="1e-07" hasOnlySubstanceUnits="false" boundaryCondition="false" constant="false"/>
      <species id="met_317" name="CPD-19303" compartment="DefaultCompartment" initialConcentration="1e-07" hasOnlySubstanceUnits="false" boundaryCondition="false" constant="false"/>
      <species id="met_318" name="CPD-19305" compartment="DefaultCompartment" initialConcentration="1e-07" hasOnlySubstanceUnits="false" boundaryCondition="false" constant="false"/>
      <species id="met_319" name="CPD-19311" compartment="DefaultCompartment" initialConcentration="1e-07" hasOnlySubstanceUnits="false" boundaryCondition="false" constant="false"/>
      <species id="met_320" name="CPD-19311_peri" compartment="DefaultCompartment" initialConcentration="1e-07" hasOnlySubstanceUnits="false" boundaryCondition="false" constant="false"/>
      <species id="met_321" name="CPD-19317" compartment="DefaultCompartment" initialConcentration="1e-07" hasOnlySubstanceUnits="false" boundaryCondition="false" constant="false"/>
      <species id="met_322" name="CPD-195" compartment="DefaultCompartment" initialConcentration="1e-07" hasOnlySubstanceUnits="false" boundaryCondition="false" constant="false"/>
      <species id="met_323" name="CPD-196" compartment="DefaultCompartment" initialConcentration="1e-07" hasOnlySubstanceUnits="false" boundaryCondition="false" constant="false"/>
      <species id="met_324" name="CPD-19793" compartment="DefaultCompartment" initialConcentration="1e-07" hasOnlySubstanceUnits="false" boundaryCondition="false" constant="false"/>
      <species id="met_325" name="CPD-205" compartment="DefaultCompartment" initialConcentration="1e-07" hasOnlySubstanceUnits="false" boundaryCondition="false" constant="false"/>
      <species id="met_326" name="CPD-208" compartment="DefaultCompartment" initialConcentration="1e-07" hasOnlySubstanceUnits="false" boundaryCondition="false" constant="false"/>
      <species id="met_327" name="CPD-209" compartment="DefaultCompartment" initialConcentration="1e-07" hasOnlySubstanceUnits="false" boundaryCondition="false" constant="false"/>
      <species id="met_328" name="CPD-217" compartment="DefaultCompartment" initialConcentration="1e-07" hasOnlySubstanceUnits="false" boundaryCondition="false" constant="false"/>
      <species id="met_329" name="CPD-26" compartment="DefaultCompartment" initialConcentration="1e-07" hasOnlySubstanceUnits="false" boundaryCondition="false" constant="false"/>
      <species id="met_330" name="CPD-296" compartment="DefaultCompartment" initialConcentration="1e-07" hasOnlySubstanceUnits="false" boundaryCondition="false" constant="false"/>
      <species id="met_331" name="CPD-2961" compartment="DefaultCompartment" initialConcentration="1e-07" hasOnlySubstanceUnits="false" boundaryCondition="false" constant="false"/>
      <species id="met_332" name="CPD-299" compartment="DefaultCompartment" initialConcentration="1e-07" hasOnlySubstanceUnits="false" boundaryCondition="false" constant="false"/>
      <species id="met_333" name="CPD-3" compartment="DefaultCompartment" initialConcentration="1e-07" hasOnlySubstanceUnits="false" boundaryCondition="false" constant="false"/>
      <species id="met_334" name="CPD-30" compartment="DefaultCompartment" initialConcentration="1e-07" hasOnlySubstanceUnits="false" boundaryCondition="false" constant="false"/>
      <species id="met_335" name="CPD-302" compartment="DefaultCompartment" initialConcentration="1e-07" hasOnlySubstanceUnits="false" boundaryCondition="false" constant="false"/>
      <species id="met_336" name="CPD-308" compartment="DefaultCompartment" initialConcentration="1e-07" hasOnlySubstanceUnits="false" boundaryCondition="false" constant="false"/>
      <species id="met_337" name="CPD-316" compartment="DefaultCompartment" initialConcentration="1e-07" hasOnlySubstanceUnits="false" boundaryCondition="false" constant="false"/>
      <species id="met_338" name="CPD-317" compartment="DefaultCompartment" initialConcentration="1e-07" hasOnlySubstanceUnits="false" boundaryCondition="false" constant="false"/>
      <species id="met_339" name="CPD-35" compartment="DefaultCompartment" initialConcentration="1e-07" hasOnlySubstanceUnits="false" boundaryCondition="false" constant="false"/>
      <species id="met_340" name="CPD-3617" compartment="DefaultCompartment" initialConcentration="1e-07" hasOnlySubstanceUnits="false" boundaryCondition="false" constant="false"/>
      <species id="met_341" name="CPD-3618" compartment="DefaultCompartment" initialConcentration="1e-07" hasOnlySubstanceUnits="false" boundaryCondition="false" constant="false"/>
      <species id="met_342" name="CPD-369" compartment="DefaultCompartment" initialConcentration="1e-07" hasOnlySubstanceUnits="false" boundaryCondition="false" constant="false"/>
      <species id="met_343" name="CPD-371" compartment="DefaultCompartment" initialConcentration="1e-07" hasOnlySubstanceUnits="false" boundaryCondition="false" constant="false"/>
      <species id="met_344" name="CPD-372" compartment="DefaultCompartment" initialConcentration="1e-07" hasOnlySubstanceUnits="false" boundaryCondition="false" constant="false"/>
      <species id="met_345" name="CPD-3762" compartment="DefaultCompartment" initialConcentration="1e-07" hasOnlySubstanceUnits="false" boundaryCondition="false" constant="false"/>
      <species id="met_346" name="CPD-397" compartment="DefaultCompartment" initialConcentration="1e-07" hasOnlySubstanceUnits="false" boundaryCondition="false" constant="false"/>
      <species id="met_347" name="CPD-4" compartment="DefaultCompartment" initialConcentration="1e-07" hasOnlySubstanceUnits="false" boundaryCondition="false" constant="false"/>
      <species id="met_348" name="CPD-4211" compartment="DefaultCompartment" initialConcentration="1e-07" hasOnlySubstanceUnits="false" boundaryCondition="false" constant="false"/>
      <species id="met_349" name="CPD-444" compartment="DefaultCompartment" initialConcentration="1e-07" hasOnlySubstanceUnits="false" boundaryCondition="false" constant="false"/>
      <species id="met_350" name="CPD-448" compartment="DefaultCompartment" initialConcentration="1e-07" hasOnlySubstanceUnits="false" boundaryCondition="false" constant="false"/>
      <species id="met_351" name="CPD-466" compartment="DefaultCompartment" initialConcentration="1e-07" hasOnlySubstanceUnits="false" boundaryCondition="false" constant="false"/>
      <species id="met_352" name="CPD-469" compartment="DefaultCompartment" initialConcentration="1e-07" hasOnlySubstanceUnits="false" boundaryCondition="false" constant="false"/>
      <species id="met_353" name="CPD-484" compartment="DefaultCompartment" initialConcentration="1e-07" hasOnlySubstanceUnits="false" boundaryCondition="false" constant="false"/>
      <species id="met_354" name="CPD-497" compartment="DefaultCompartment" initialConcentration="1e-07" hasOnlySubstanceUnits="false" boundaryCondition="false" constant="false"/>
      <species id="met_355" name="CPD-499" compartment="DefaultCompartment" initialConcentration="1e-07" hasOnlySubstanceUnits="false" boundaryCondition="false" constant="false"/>
      <species id="met_356" name="CPD-533" compartment="DefaultCompartment" initialConcentration="1e-07" hasOnlySubstanceUnits="false" boundaryCondition="false" constant="false"/>
      <species id="met_357" name="CPD-558" compartment="DefaultCompartment" initialConcentration="1e-07" hasOnlySubstanceUnits="false" boundaryCondition="false" constant="false"/>
      <species id="met_358" name="CPD-560" compartment="DefaultCompartment" initialConcentration="1e-07" hasOnlySubstanceUnits="false" boundaryCondition="false" constant="false"/>
      <species id="met_359" name="CPD-564" compartment="DefaultCompartment" initialConcentration="1e-07" hasOnlySubstanceUnits="false" boundaryCondition="false" constant="false"/>
      <species id="met_360" name="CPD-568" compartment="DefaultCompartment" initialConcentration="1e-07" hasOnlySubstanceUnits="false" boundaryCondition="false" constant="false"/>
      <species id="met_361" name="CPD-569" compartment="DefaultCompartment" initialConcentration="1e-07" hasOnlySubstanceUnits="false" boundaryCondition="false" constant="false"/>
      <species id="met_362" name="CPD-575" compartment="DefaultCompartment" initialConcentration="1e-07" hasOnlySubstanceUnits="false" boundaryCondition="false" constant="false"/>
      <species id="met_363" name="CPD-577" compartment="DefaultCompartment" initialConcentration="1e-07" hasOnlySubstanceUnits="false" boundaryCondition="false" constant="false"/>
      <species id="met_364" name="CPD-578" compartment="DefaultCompartment" initialConcentration="1e-07" hasOnlySubstanceUnits="false" boundaryCondition="false" constant="false"/>
      <species id="met_365" name="CPD-5802" compartment="DefaultCompartment" initialConcentration="1e-07" hasOnlySubstanceUnits="false" boundaryCondition="false" constant="false"/>
      <species id="met_366" name="CPD-582" compartment="DefaultCompartment" initialConcentration="1e-07" hasOnlySubstanceUnits="false" boundaryCondition="false" constant="false"/>
      <species id="met_367" name="CPD-5923" compartment="DefaultCompartment" initialConcentration="1e-07" hasOnlySubstanceUnits="false" boundaryCondition="false" constant="false"/>
      <species id="met_368" name="CPD-602" compartment="DefaultCompartment" initialConcentration="1e-07" hasOnlySubstanceUnits="false" boundaryCondition="false" constant="false"/>
      <species id="met_369" name="CPD-606" compartment="DefaultCompartment" initialConcentration="1e-07" hasOnlySubstanceUnits="false" boundaryCondition="false" constant="false"/>
      <species id="met_370" name="CPD-622" compartment="DefaultCompartment" initialConcentration="1e-07" hasOnlySubstanceUnits="false" boundaryCondition="false" constant="false"/>
      <species id="met_371" name="CPD-641" compartment="DefaultCompartment" initialConcentration="1e-07" hasOnlySubstanceUnits="false" boundaryCondition="false" constant="false"/>
      <species id="met_372" name="CPD-6442" compartment="DefaultCompartment" initialConcentration="1e-07" hasOnlySubstanceUnits="false" boundaryCondition="false" constant="false"/>
      <species id="met_373" name="CPD-650" compartment="DefaultCompartment" initialConcentration="1e-07" hasOnlySubstanceUnits="false" boundaryCondition="false" constant="false"/>
      <species id="met_374" name="CPD-653" compartment="DefaultCompartment" initialConcentration="1e-07" hasOnlySubstanceUnits="false" boundaryCondition="false" constant="false"/>
      <species id="met_375" name="CPD-661" compartment="DefaultCompartment" initialConcentration="1e-07" hasOnlySubstanceUnits="false" boundaryCondition="false" constant="false"/>
      <species id="met_376" name="CPD-665" compartment="DefaultCompartment" initialConcentration="1e-07" hasOnlySubstanceUnits="false" boundaryCondition="false" constant="false"/>
      <species id="met_377" name="CPD-667" compartment="DefaultCompartment" initialConcentration="1e-07" hasOnlySubstanceUnits="false" boundaryCondition="false" constant="false"/>
      <species id="met_378" name="CPD-678" compartment="DefaultCompartment" initialConcentration="1e-07" hasOnlySubstanceUnits="false" boundaryCondition="false" constant="false"/>
      <species id="met_379" name="CPD-689" compartment="DefaultCompartment" initialConcentration="1e-07" hasOnlySubstanceUnits="false" boundaryCondition="false" constant="false"/>
      <species id="met_380" name="CPD-690" compartment="DefaultCompartment" initialConcentration="1e-07" hasOnlySubstanceUnits="false" boundaryCondition="false" constant="false"/>
      <species id="met_381" name="CPD-691" compartment="DefaultCompartment" initialConcentration="1e-07" hasOnlySubstanceUnits="false" boundaryCondition="false" constant="false"/>
      <species id="met_382" name="CPD-6972" compartment="DefaultCompartment" initialConcentration="1e-07" hasOnlySubstanceUnits="false" boundaryCondition="false" constant="false"/>
      <species id="met_383" name="CPD-7000" compartment="DefaultCompartment" initialConcentration="1e-07" hasOnlySubstanceUnits="false" boundaryCondition="false" constant="false"/>
      <species id="met_384" name="CPD-7031" compartment="DefaultCompartment" initialConcentration="1e-07" hasOnlySubstanceUnits="false" boundaryCondition="false" constant="false"/>
      <species id="met_385" name="CPD-7032" compartment="DefaultCompartment" initialConcentration="1e-07" hasOnlySubstanceUnits="false" boundaryCondition="false" constant="false"/>
      <species id="met_386" name="CPD-7033" compartment="DefaultCompartment" initialConcentration="1e-07" hasOnlySubstanceUnits="false" boundaryCondition="false" constant="false"/>
      <species id="met_387" name="CPD-7035" compartment="DefaultCompartment" initialConcentration="1e-07" hasOnlySubstanceUnits="false" boundaryCondition="false" constant="false"/>
      <species id="met_388" name="CPD-7036" compartment="DefaultCompartment" initialConcentration="1e-07" hasOnlySubstanceUnits="false" boundaryCondition="false" constant="false"/>
      <species id="met_389" name="CPD-7037" compartment="DefaultCompartment" initialConcentration="1e-07" hasOnlySubstanceUnits="false" boundaryCondition="false" constant="false"/>
      <species id="met_390" name="CPD-7100" compartment="DefaultCompartment" initialConcentration="1e-07" hasOnlySubstanceUnits="false" boundaryCondition="false" constant="false"/>
      <species id="met_391" name="CPD-7224" compartment="DefaultCompartment" initialConcentration="1e-07" hasOnlySubstanceUnits="false" boundaryCondition="false" constant="false"/>
      <species id="met_392" name="CPD-763" compartment="DefaultCompartment" initialConcentration="1e-07" hasOnlySubstanceUnits="false" boundaryCondition="false" constant="false"/>
      <species id="met_393" name="CPD-7670" compartment="DefaultCompartment" initialConcentration="1e-07" hasOnlySubstanceUnits="false" boundaryCondition="false" constant="false"/>
      <species id="met_394" name="CPD-7682" compartment="DefaultCompartment" initialConcentration="1e-07" hasOnlySubstanceUnits="false" boundaryCondition="false" constant="false"/>
      <species id="met_395" name="CPD-7695" compartment="DefaultCompartment" initialConcentration="1e-07" hasOnlySubstanceUnits="false" boundaryCondition="false" constant="false"/>
      <species id="met_396" name="CPD-782" compartment="DefaultCompartment" initialConcentration="1e-07" hasOnlySubstanceUnits="false" boundaryCondition="false" constant="false"/>
      <species id="met_397" name="CPD-8122" compartment="DefaultCompartment" initialConcentration="1e-07" hasOnlySubstanceUnits="false" boundaryCondition="false" constant="false"/>
      <species id="met_398" name="CPD-8123" compartment="DefaultCompartment" initialConcentration="1e-07" hasOnlySubstanceUnits="false" boundaryCondition="false" constant="false"/>
      <species id="met_399" name="CPD-822" compartment="DefaultCompartment" initialConcentration="1e-07" hasOnlySubstanceUnits="false" boundaryCondition="false" constant="false"/>
      <species id="met_400" name="CPD-8259" compartment="DefaultCompartment" initialConcentration="1e-07" hasOnlySubstanceUnits="false" boundaryCondition="false" constant="false"/>
      <species id="met_401" name="CPD-8268" compartment="DefaultCompartment" initialConcentration="1e-07" hasOnlySubstanceUnits="false" boundaryCondition="false" constant="false"/>
      <species id="met_402" name="CPD-8355" compartment="DefaultCompartment" initialConcentration="1e-07" hasOnlySubstanceUnits="false" boundaryCondition="false" constant="false"/>
      <species id="met_403" name="CPD-8653" compartment="DefaultCompartment" initialConcentration="1e-07" hasOnlySubstanceUnits="false" boundaryCondition="false" constant="false"/>
      <species id="met_404" name="CPD-8742" compartment="DefaultCompartment" initialConcentration="1e-07" hasOnlySubstanceUnits="false" boundaryCondition="false" constant="false"/>
      <species id="met_405" name="CPD-8890" compartment="DefaultCompartment" initialConcentration="1e-07" hasOnlySubstanceUnits="false" boundaryCondition="false" constant="false"/>
      <species id="met_406" name="CPD-8978" compartment="DefaultCompartment" initialConcentration="1e-07" hasOnlySubstanceUnits="false" boundaryCondition="false" constant="false"/>
      <species id="met_407" name="CPD-8996" compartment="DefaultCompartment" initialConcentration="1e-07" hasOnlySubstanceUnits="false" boundaryCondition="false" constant="false"/>
      <species id="met_408" name="CPD-8997" compartment="DefaultCompartment" initialConcentration="1e-07" hasOnlySubstanceUnits="false" boundaryCondition="false" constant="false"/>
      <species id="met_409" name="CPD-9011" compartment="DefaultCompartment" initialConcentration="1e-07" hasOnlySubstanceUnits="false" boundaryCondition="false" constant="false"/>
      <species id="met_410" name="CPD-9012" compartment="DefaultCompartment" initialConcentration="1e-07" hasOnlySubstanceUnits="false" boundaryCondition="false" constant="false"/>
      <species id="met_411" name="CPD-9038" compartment="DefaultCompartment" initialConcentration="1e-07" hasOnlySubstanceUnits="false" boundaryCondition="false" constant="false"/>
      <species id="met_412" name="CPD-9040" compartment="DefaultCompartment" initialConcentration="1e-07" hasOnlySubstanceUnits="false" boundaryCondition="false" constant="false"/>
      <species id="met_413" name="CPD-9041" compartment="DefaultCompartment" initialConcentration="1e-07" hasOnlySubstanceUnits="false" boundaryCondition="false" constant="false"/>
      <species id="met_414" name="CPD-9042" compartment="DefaultCompartment" initialConcentration="1e-07" hasOnlySubstanceUnits="false" boundaryCondition="false" constant="false"/>
      <species id="met_415" name="CPD-9043" compartment="DefaultCompartment" initialConcentration="1e-07" hasOnlySubstanceUnits="false" boundaryCondition="false" constant="false"/>
      <species id="met_416" name="CPD-9044" compartment="DefaultCompartment" initialConcentration="1e-07" hasOnlySubstanceUnits="false" boundaryCondition="false" constant="false"/>
      <species id="met_417" name="CPD-9045" compartment="DefaultCompartment" initialConcentration="1e-07" hasOnlySubstanceUnits="false" boundaryCondition="false" constant="false"/>
      <species id="met_418" name="CPD-9047" compartment="DefaultCompartment" initialConcentration="1e-07" hasOnlySubstanceUnits="false" boundaryCondition="false" constant="false"/>
      <species id="met_419" name="CPD-9048" compartment="DefaultCompartment" initialConcentration="1e-07" hasOnlySubstanceUnits="false" boundaryCondition="false" constant="false"/>
      <species id="met_420" name="CPD-9049" compartment="DefaultCompartment" initialConcentration="1e-07" hasOnlySubstanceUnits="false" boundaryCondition="false" constant="false"/>
      <species id="met_421" name="CPD-9451" compartment="DefaultCompartment" initialConcentration="1e-07" hasOnlySubstanceUnits="false" boundaryCondition="false" constant="false"/>
      <species id="met_422" name="CPD-9612" compartment="DefaultCompartment" initialConcentration="1e-07" hasOnlySubstanceUnits="false" boundaryCondition="false" constant="false"/>
      <species id="met_423" name="CPD-9646" compartment="DefaultCompartment" initialConcentration="1e-07" hasOnlySubstanceUnits="false" boundaryCondition="false" constant="false"/>
      <species id="met_424" name="CPD-9699" compartment="DefaultCompartment" initialConcentration="1e-07" hasOnlySubstanceUnits="false" boundaryCondition="false" constant="false"/>
      <species id="met_425" name="CPD-9700" compartment="DefaultCompartment" initialConcentration="1e-07" hasOnlySubstanceUnits="false" boundaryCondition="false" constant="false"/>
      <species id="met_426" name="CPD-9923" compartment="DefaultCompartment" initialConcentration="1e-07" hasOnlySubstanceUnits="false" boundaryCondition="false" constant="false"/>
      <species id="met_427" name="CPD-9924" compartment="DefaultCompartment" initialConcentration="1e-07" hasOnlySubstanceUnits="false" boundaryCondition="false" constant="false"/>
      <species id="met_428" name="CPD-9925" compartment="DefaultCompartment" initialConcentration="1e-07" hasOnlySubstanceUnits="false" boundaryCondition="false" constant="false"/>
      <species id="met_429" name="CPD-9956" compartment="DefaultCompartment" initialConcentration="1e-07" hasOnlySubstanceUnits="false" boundaryCondition="false" constant="false"/>
      <species id="met_430" name="CPD0-1080" compartment="DefaultCompartment" initialConcentration="1e-07" hasOnlySubstanceUnits="false" boundaryCondition="false" constant="false"/>
      <species id="met_431" name="CPD0-1081" compartment="DefaultCompartment" initialConcentration="1e-07" hasOnlySubstanceUnits="false" boundaryCondition="false" constant="false"/>
      <species id="met_432" name="CPD0-1082" compartment="DefaultCompartment" initialConcentration="1e-07" hasOnlySubstanceUnits="false" boundaryCondition="false" constant="false"/>
      <species id="met_433" name="CPD0-1133" compartment="DefaultCompartment" initialConcentration="1e-07" hasOnlySubstanceUnits="false" boundaryCondition="false" constant="false"/>
      <species id="met_434" name="CPD0-1148" compartment="DefaultCompartment" initialConcentration="1e-07" hasOnlySubstanceUnits="false" boundaryCondition="false" constant="false"/>
      <species id="met_435" name="CPD0-1163" compartment="DefaultCompartment" initialConcentration="1e-07" hasOnlySubstanceUnits="false" boundaryCondition="false" constant="false"/>
      <species id="met_436" name="CPD0-1456" compartment="DefaultCompartment" initialConcentration="1e-07" hasOnlySubstanceUnits="false" boundaryCondition="false" constant="false"/>
      <species id="met_437" name="CPD0-181" compartment="DefaultCompartment" initialConcentration="1e-07" hasOnlySubstanceUnits="false" boundaryCondition="false" constant="false"/>
      <species id="met_438" name="CPD0-1905" compartment="DefaultCompartment" initialConcentration="1e-07" hasOnlySubstanceUnits="false" boundaryCondition="false" constant="false"/>
      <species id="met_439" name="CPD0-2015" compartment="DefaultCompartment" initialConcentration="1e-07" hasOnlySubstanceUnits="false" boundaryCondition="false" constant="false"/>
      <species id="met_440" name="CPD0-2030" compartment="DefaultCompartment" initialConcentration="1e-07" hasOnlySubstanceUnits="false" boundaryCondition="false" constant="false"/>
      <species id="met_441" name="CPD0-2106" compartment="DefaultCompartment" initialConcentration="1e-07" hasOnlySubstanceUnits="false" boundaryCondition="false" constant="false"/>
      <species id="met_442" name="CPD0-2123" compartment="DefaultCompartment" initialConcentration="1e-07" hasOnlySubstanceUnits="false" boundaryCondition="false" constant="false"/>
      <species id="met_443" name="CPD0-2224" compartment="DefaultCompartment" initialConcentration="1e-07" hasOnlySubstanceUnits="false" boundaryCondition="false" constant="false"/>
      <species id="met_444" name="CPD0-2231" compartment="DefaultCompartment" initialConcentration="1e-07" hasOnlySubstanceUnits="false" boundaryCondition="false" constant="false"/>
      <species id="met_445" name="CPD0-2232" compartment="DefaultCompartment" initialConcentration="1e-07" hasOnlySubstanceUnits="false" boundaryCondition="false" constant="false"/>
      <species id="met_446" name="CPD0-2244" compartment="DefaultCompartment" initialConcentration="1e-07" hasOnlySubstanceUnits="false" boundaryCondition="false" constant="false"/>
      <species id="met_447" name="CPD0-2461" compartment="DefaultCompartment" initialConcentration="1e-07" hasOnlySubstanceUnits="false" boundaryCondition="false" constant="false"/>
      <species id="met_448" name="CPD0-2472" compartment="DefaultCompartment" initialConcentration="1e-07" hasOnlySubstanceUnits="false" boundaryCondition="false" constant="false"/>
      <species id="met_449" name="CPD0-881" compartment="DefaultCompartment" initialConcentration="1e-07" hasOnlySubstanceUnits="false" boundaryCondition="false" constant="false"/>
      <species id="met_450" name="CPD0-882" compartment="DefaultCompartment" initialConcentration="1e-07" hasOnlySubstanceUnits="false" boundaryCondition="false" constant="false"/>
      <species id="met_451" name="CPD3O-4151" compartment="DefaultCompartment" initialConcentration="1e-07" hasOnlySubstanceUnits="false" boundaryCondition="false" constant="false"/>
      <species id="CROTONATE" name="CROTONATE" compartment="DefaultCompartment" initialConcentration="1e-07" hasOnlySubstanceUnits="false" boundaryCondition="false" constant="false"/>
      <species id="met_453" name="CROTONYL-COA" compartment="DefaultCompartment" initialConcentration="1e-07" hasOnlySubstanceUnits="false" boundaryCondition="false" constant="false"/>
      <species id="CTP" name="CTP" compartment="DefaultCompartment" initialConcentration="1e-07" hasOnlySubstanceUnits="false" boundaryCondition="false" constant="false"/>
      <species id="met_455" name="CYCLOHEXA-15-DIENE-1-CARBONYL-COA" compartment="DefaultCompartment" initialConcentration="1e-07" hasOnlySubstanceUnits="false" boundaryCondition="false" constant="false"/>
      <species id="CYS" name="CYS" compartment="DefaultCompartment" initialConcentration="1e-07" hasOnlySubstanceUnits="false" boundaryCondition="false" constant="false"/>
      <species id="met_457" name="CYS-GLY" compartment="DefaultCompartment" initialConcentration="1e-07" hasOnlySubstanceUnits="false" boundaryCondition="false" constant="false"/>
      <species id="CYTIDINE" name="CYTIDINE" compartment="DefaultCompartment" initialConcentration="1e-07" hasOnlySubstanceUnits="false" boundaryCondition="false" constant="false"/>
      <species id="met_459" name="Charged-ASN-tRNAs" compartment="DefaultCompartment" initialConcentration="1e-07" hasOnlySubstanceUnits="false" boundaryCondition="false" constant="false"/>
      <species id="met_460" name="Charged-GLY-tRNAs" compartment="DefaultCompartment" initialConcentration="1e-07" hasOnlySubstanceUnits="false" boundaryCondition="false" constant="false"/>
      <species id="met_461" name="Cytochromes-C-Oxidized" compartment="DefaultCompartment" initialConcentration="1e-07" hasOnlySubstanceUnits="false" boundaryCondition="false" constant="false"/>
      <species id="met_462" name="Cytochromes-C-Reduced" compartment="DefaultCompartment" initialConcentration="1e-07" hasOnlySubstanceUnits="false" boundaryCondition="false" constant="false"/>
      <species id="met_463" name="D-6-P-GLUCONO-DELTA-LACTONE" compartment="DefaultCompartment" initialConcentration="1e-07" hasOnlySubstanceUnits="false" boundaryCondition="false" constant="false"/>
      <species id="met_464" name="D-ALA-D-ALA" compartment="DefaultCompartment" initialConcentration="1e-07" hasOnlySubstanceUnits="false" boundaryCondition="false" constant="false"/>
      <species id="met_465" name="D-ALANINE" compartment="DefaultCompartment" initialConcentration="1e-07" hasOnlySubstanceUnits="false" boundaryCondition="false" constant="false"/>
      <species id="met_466" name="D-Ala-DltC" compartment="DefaultCompartment" initialConcentration="1e-07" hasOnlySubstanceUnits="false" boundaryCondition="false" constant="false"/>
      <species id="met_467" name="D-ERYTHRO-IMIDAZOLE-GLYCEROL-P" compartment="DefaultCompartment" initialConcentration="1e-07" hasOnlySubstanceUnits="false" boundaryCondition="false" constant="false"/>
      <species id="met_468" name="D-GALACTOSAMINE-6-PHOSPHATE" compartment="DefaultCompartment" initialConcentration="1e-07" hasOnlySubstanceUnits="false" boundaryCondition="false" constant="false"/>
      <species id="met_469" name="D-GLT" compartment="DefaultCompartment" initialConcentration="1e-07" hasOnlySubstanceUnits="false" boundaryCondition="false" constant="false"/>
      <species id="met_470" name="D-GLUCARATE" compartment="DefaultCompartment" initialConcentration="1e-07" hasOnlySubstanceUnits="false" boundaryCondition="false" constant="false"/>
      <species id="met_471" name="D-GLUCOSAMINE-6-P" compartment="DefaultCompartment" initialConcentration="1e-07" hasOnlySubstanceUnits="false" boundaryCondition="false" constant="false"/>
      <species id="met_472" name="D-GLUCURONOLACTONE" compartment="DefaultCompartment" initialConcentration="1e-07" hasOnlySubstanceUnits="false" boundaryCondition="false" constant="false"/>
      <species id="met_473" name="D-Glucosyl-12-diacyl-glycerols" compartment="DefaultCompartment" initialConcentration="1e-07" hasOnlySubstanceUnits="false" boundaryCondition="false" constant="false"/>
      <species id="met_474" name="D-LACTATE" compartment="DefaultCompartment" initialConcentration="1e-07" hasOnlySubstanceUnits="false" boundaryCondition="false" constant="false"/>
      <species id="met_475" name="D-MYO-INOSITOL-1-MONOPHOSPHATE" compartment="DefaultCompartment" initialConcentration="1e-07" hasOnlySubstanceUnits="false" boundaryCondition="false" constant="false"/>
      <species id="met_476" name="D-PROLINE" compartment="DefaultCompartment" initialConcentration="1e-07" hasOnlySubstanceUnits="false" boundaryCondition="false" constant="false"/>
      <species id="met_477" name="D-RIBULOSE" compartment="DefaultCompartment" initialConcentration="1e-07" hasOnlySubstanceUnits="false" boundaryCondition="false" constant="false"/>
      <species id="met_478" name="D-SEDOHEPTULOSE-7-P" compartment="DefaultCompartment" initialConcentration="1e-07" hasOnlySubstanceUnits="false" boundaryCondition="false" constant="false"/>
      <species id="met_479" name="D-XYLULOSE" compartment="DefaultCompartment" initialConcentration="1e-07" hasOnlySubstanceUnits="false" boundaryCondition="false" constant="false"/>
      <species id="met_480" name="D-alanine-carrier-protein" compartment="DefaultCompartment" initialConcentration="1e-07" hasOnlySubstanceUnits="false" boundaryCondition="false" constant="false"/>
      <species id="DADP" name="DADP" compartment="DefaultCompartment" initialConcentration="1e-07" hasOnlySubstanceUnits="false" boundaryCondition="false" constant="false"/>
      <species id="DAMP" name="DAMP" compartment="DefaultCompartment" initialConcentration="1e-07" hasOnlySubstanceUnits="false" boundaryCondition="false" constant="false"/>
      <species id="DATP" name="DATP" compartment="DefaultCompartment" initialConcentration="1e-07" hasOnlySubstanceUnits="false" boundaryCondition="false" constant="false"/>
      <species id="DCDP" name="DCDP" compartment="DefaultCompartment" initialConcentration="1e-07" hasOnlySubstanceUnits="false" boundaryCondition="false" constant="false"/>
      <species id="DCMP" name="DCMP" compartment="DefaultCompartment" initialConcentration="1e-07" hasOnlySubstanceUnits="false" boundaryCondition="false" constant="false"/>
      <species id="DCTP" name="DCTP" compartment="DefaultCompartment" initialConcentration="1e-07" hasOnlySubstanceUnits="false" boundaryCondition="false" constant="false"/>
      <species id="met_487" name="DEAMIDO-NAD" compartment="DefaultCompartment" initialConcentration="1e-07" hasOnlySubstanceUnits="false" boundaryCondition="false" constant="false"/>
      <species id="DEHYDROQUINATE" name="DEHYDROQUINATE" compartment="DefaultCompartment" initialConcentration="1e-07" hasOnlySubstanceUnits="false" boundaryCondition="false" constant="false"/>
      <species id="met_489" name="DELTA1-PIPERIDEINE-2-6-DICARBOXYLATE" compartment="DefaultCompartment" initialConcentration="1e-07" hasOnlySubstanceUnits="false" boundaryCondition="false" constant="false"/>
      <species id="met_490" name="DELTA3-ISOPENTENYL-PP" compartment="DefaultCompartment" initialConcentration="1e-07" hasOnlySubstanceUnits="false" boundaryCondition="false" constant="false"/>
      <species id="met_491" name="DEOXY-D-RIBOSE-1-PHOSPHATE" compartment="DefaultCompartment" initialConcentration="1e-07" hasOnlySubstanceUnits="false" boundaryCondition="false" constant="false"/>
      <species id="met_492" name="DEOXY-RIBOSE-5P" compartment="DefaultCompartment" initialConcentration="1e-07" hasOnlySubstanceUnits="false" boundaryCondition="false" constant="false"/>
      <species id="DEOXYADENOSINE" name="DEOXYADENOSINE" compartment="DefaultCompartment" initialConcentration="1e-07" hasOnlySubstanceUnits="false" boundaryCondition="false" constant="false"/>
      <species id="DEOXYCYTIDINE" name="DEOXYCYTIDINE" compartment="DefaultCompartment" initialConcentration="1e-07" hasOnlySubstanceUnits="false" boundaryCondition="false" constant="false"/>
      <species id="DEOXYGUANOSINE" name="DEOXYGUANOSINE" compartment="DefaultCompartment" initialConcentration="1e-07" hasOnlySubstanceUnits="false" boundaryCondition="false" constant="false"/>
      <species id="DEOXYINOSINE" name="DEOXYINOSINE" compartment="DefaultCompartment" initialConcentration="1e-07" hasOnlySubstanceUnits="false" boundaryCondition="false" constant="false"/>
      <species id="DEOXYURIDINE" name="DEOXYURIDINE" compartment="DefaultCompartment" initialConcentration="1e-07" hasOnlySubstanceUnits="false" boundaryCondition="false" constant="false"/>
      <species id="met_498" name="DEOXYXYLULOSE-5P" compartment="DefaultCompartment" initialConcentration="1e-07" hasOnlySubstanceUnits="false" boundaryCondition="false" constant="false"/>
      <species id="met_499" name="DEPHOSPHO-COA" compartment="DefaultCompartment" initialConcentration="1e-07" hasOnlySubstanceUnits="false" boundaryCondition="false" constant="false"/>
      <species id="DETHIOBIOTIN" name="DETHIOBIOTIN" compartment="DefaultCompartment" initialConcentration="1e-07" hasOnlySubstanceUnits="false" boundaryCondition="false" constant="false"/>
      <species id="DGDP" name="DGDP" compartment="DefaultCompartment" initialConcentration="1e-07" hasOnlySubstanceUnits="false" boundaryCondition="false" constant="false"/>
      <species id="DGMP" name="DGMP" compartment="DefaultCompartment" initialConcentration="1e-07" hasOnlySubstanceUnits="false" boundaryCondition="false" constant="false"/>
      <species id="DGTP" name="DGTP" compartment="DefaultCompartment" initialConcentration="1e-07" hasOnlySubstanceUnits="false" boundaryCondition="false" constant="false"/>
      <species id="met_504" name="DI-H-OROTATE" compartment="DefaultCompartment" initialConcentration="1e-07" hasOnlySubstanceUnits="false" boundaryCondition="false" constant="false"/>
      <species id="DIACETYL" name="DIACETYL" compartment="DefaultCompartment" initialConcentration="1e-07" hasOnlySubstanceUnits="false" boundaryCondition="false" constant="false"/>
      <species id="DIACYLGLYCEROL" name="DIACYLGLYCEROL" compartment="DefaultCompartment" initialConcentration="1e-07" hasOnlySubstanceUnits="false" boundaryCondition="false" constant="false"/>
      <species id="met_507" name="DIAMINO-OH-PHOSPHORIBOSYLAMINO-PYR" compartment="DefaultCompartment" initialConcentration="1e-07" hasOnlySubstanceUnits="false" boundaryCondition="false" constant="false"/>
      <species id="DIAMINONONANOATE" name="DIAMINONONANOATE" compartment="DefaultCompartment" initialConcentration="1e-07" hasOnlySubstanceUnits="false" boundaryCondition="false" constant="false"/>
      <species id="met_509" name="DIHYDRO-DIOH-BENZOATE" compartment="DefaultCompartment" initialConcentration="1e-07" hasOnlySubstanceUnits="false" boundaryCondition="false" constant="false"/>
      <species id="met_510" name="DIHYDRO-NEO-PTERIN" compartment="DefaultCompartment" initialConcentration="1e-07" hasOnlySubstanceUnits="false" boundaryCondition="false" constant="false"/>
      <species id="DIHYDROFOLATE" name="DIHYDROFOLATE" compartment="DefaultCompartment" initialConcentration="1e-07" hasOnlySubstanceUnits="false" boundaryCondition="false" constant="false"/>
      <species id="DIHYDROLIPOAMIDE" name="DIHYDROLIPOAMIDE" compartment="DefaultCompartment" initialConcentration="1e-07" hasOnlySubstanceUnits="false" boundaryCondition="false" constant="false"/>
      <species id="met_513" name="DIHYDRONEOPTERIN-P" compartment="DefaultCompartment" initialConcentration="1e-07" hasOnlySubstanceUnits="false" boundaryCondition="false" constant="false"/>
      <species id="met_514" name="DIHYDRONEOPTERIN-P3" compartment="DefaultCompartment" initialConcentration="1e-07" hasOnlySubstanceUnits="false" boundaryCondition="false" constant="false"/>
      <species id="met_515" name="DIHYDROPTERIN-CH2OH-PP" compartment="DefaultCompartment" initialConcentration="1e-07" hasOnlySubstanceUnits="false" boundaryCondition="false" constant="false"/>
      <species id="DIHYDROSIROHYDROCHLORIN" name="DIHYDROSIROHYDROCHLORIN" compartment="DefaultCompartment" initialConcentration="1e-07" hasOnlySubstanceUnits="false" boundaryCondition="false" constant="false"/>
      <species id="met_517" name="DIHYDROXY-ACETONE-PHOSPHATE" compartment="DefaultCompartment" initialConcentration="1e-07" hasOnlySubstanceUnits="false" boundaryCondition="false" constant="false"/>
      <species id="met_518" name="DIHYDROXY-BUTANONE-P" compartment="DefaultCompartment" initialConcentration="1e-07" hasOnlySubstanceUnits="false" boundaryCondition="false" constant="false"/>
      <species id="DIHYDROXYACETONE" name="DIHYDROXYACETONE" compartment="DefaultCompartment" initialConcentration="1e-07" hasOnlySubstanceUnits="false" boundaryCondition="false" constant="false"/>
      <species id="DIHYDROXYNAPHTHOATE" name="DIHYDROXYNAPHTHOATE" compartment="DefaultCompartment" initialConcentration="1e-07" hasOnlySubstanceUnits="false" boundaryCondition="false" constant="false"/>
      <species id="DIHYDROXYPENTANEDIONE" name="DIHYDROXYPENTANEDIONE" compartment="DefaultCompartment" initialConcentration="1e-07" hasOnlySubstanceUnits="false" boundaryCondition="false" constant="false"/>
      <species id="DIHYDROXYPHENYLGLYCOLALDEHYDE" name="DIHYDROXYPHENYLGLYCOLALDEHYDE" compartment="DefaultCompartment" initialConcentration="1e-07" hasOnlySubstanceUnits="false" boundaryCondition="false" constant="false"/>
      <species id="met_523" name="DIMETHYL-D-RIBITYL-LUMAZINE" compartment="DefaultCompartment" initialConcentration="1e-07" hasOnlySubstanceUnits="false" boundaryCondition="false" constant="false"/>
      <species id="DITP" name="DITP" compartment="DefaultCompartment" initialConcentration="1e-07" hasOnlySubstanceUnits="false" boundaryCondition="false" constant="false"/>
      <species id="DPG" name="DPG" compartment="DefaultCompartment" initialConcentration="1e-07" hasOnlySubstanceUnits="false" boundaryCondition="false" constant="false"/>
      <species id="DUDP" name="DUDP" compartment="DefaultCompartment" initialConcentration="1e-07" hasOnlySubstanceUnits="false" boundaryCondition="false" constant="false"/>
      <species id="DUMP" name="DUMP" compartment="DefaultCompartment" initialConcentration="1e-07" hasOnlySubstanceUnits="false" boundaryCondition="false" constant="false"/>
      <species id="DUTP" name="DUTP" compartment="DefaultCompartment" initialConcentration="1e-07" hasOnlySubstanceUnits="false" boundaryCondition="false" constant="false"/>
      <species id="met_529" name="ENOL-PHENYLPYRUVATE" compartment="DefaultCompartment" initialConcentration="1e-07" hasOnlySubstanceUnits="false" boundaryCondition="false" constant="false"/>
      <species id="met_530" name="ERYTHROSE-4P" compartment="DefaultCompartment" initialConcentration="1e-07" hasOnlySubstanceUnits="false" boundaryCondition="false" constant="false"/>
      <species id="ETHANAMINE" name="ETHANAMINE" compartment="DefaultCompartment" initialConcentration="1e-07" hasOnlySubstanceUnits="false" boundaryCondition="false" constant="false"/>
      <species id="met_532" name="ETHANOL-AMINE" compartment="DefaultCompartment" initialConcentration="1e-07" hasOnlySubstanceUnits="false" boundaryCondition="false" constant="false"/>
      <species id="ETOH" name="ETOH" compartment="DefaultCompartment" initialConcentration="1e-07" hasOnlySubstanceUnits="false" boundaryCondition="false" constant="false"/>
      <species id="FAD" name="FAD" compartment="DefaultCompartment" initialConcentration="1e-07" hasOnlySubstanceUnits="false" boundaryCondition="false" constant="false"/>
      <species id="met_535" name="FARNESYL-PP" compartment="DefaultCompartment" initialConcentration="1e-07" hasOnlySubstanceUnits="false" boundaryCondition="false" constant="false"/>
      <species id="met_536" name="FE+2" compartment="DefaultCompartment" initialConcentration="1e-07" hasOnlySubstanceUnits="false" boundaryCondition="false" constant="false"/>
      <species id="met_537" name="FE+3" compartment="DefaultCompartment" initialConcentration="1e-07" hasOnlySubstanceUnits="false" boundaryCondition="false" constant="false"/>
      <species id="FMN" name="FMN" compartment="DefaultCompartment" initialConcentration="1e-07" hasOnlySubstanceUnits="false" boundaryCondition="false" constant="false"/>
      <species id="FMNH2" name="FMNH2" compartment="DefaultCompartment" initialConcentration="1e-07" hasOnlySubstanceUnits="false" boundaryCondition="false" constant="false"/>
      <species id="FORMALDEHYDE" name="FORMALDEHYDE" compartment="DefaultCompartment" initialConcentration="1e-07" hasOnlySubstanceUnits="false" boundaryCondition="false" constant="false"/>
      <species id="FORMAMIDE" name="FORMAMIDE" compartment="DefaultCompartment" initialConcentration="1e-07" hasOnlySubstanceUnits="false" boundaryCondition="false" constant="false"/>
      <species id="FORMATE" name="FORMATE" compartment="DefaultCompartment" initialConcentration="1e-07" hasOnlySubstanceUnits="false" boundaryCondition="false" constant="false"/>
      <species id="met_543" name="FORMYL-ISOGLUTAMINE" compartment="DefaultCompartment" initialConcentration="1e-07" hasOnlySubstanceUnits="false" boundaryCondition="false" constant="false"/>
      <species id="FRU1P" name="FRU1P" compartment="DefaultCompartment" initialConcentration="1e-07" hasOnlySubstanceUnits="false" boundaryCondition="false" constant="false"/>
      <species id="met_545" name="FRUCTOSE-16-DIPHOSPHATE" compartment="DefaultCompartment" initialConcentration="1e-07" hasOnlySubstanceUnits="false" boundaryCondition="false" constant="false"/>
      <species id="met_546" name="FRUCTOSE-6P" compartment="DefaultCompartment" initialConcentration="1e-07" hasOnlySubstanceUnits="false" boundaryCondition="false" constant="false"/>
      <species id="FUM" name="FUM" compartment="DefaultCompartment" initialConcentration="1e-07" hasOnlySubstanceUnits="false" boundaryCondition="false" constant="false"/>
      <species id="G3P" name="G3P" compartment="DefaultCompartment" initialConcentration="1e-07" hasOnlySubstanceUnits="false" boundaryCondition="false" constant="false"/>
      <species id="GALACTOSE" name="GALACTOSE" compartment="DefaultCompartment" initialConcentration="1e-07" hasOnlySubstanceUnits="false" boundaryCondition="false" constant="false"/>
      <species id="GAP" name="GAP" compartment="DefaultCompartment" initialConcentration="1e-07" hasOnlySubstanceUnits="false" boundaryCondition="false" constant="false"/>
      <species id="GDP" name="GDP" compartment="DefaultCompartment" initialConcentration="1e-07" hasOnlySubstanceUnits="false" boundaryCondition="false" constant="false"/>
      <species id="met_552" name="GDP-D-GLUCOSE" compartment="DefaultCompartment" initialConcentration="1e-07" hasOnlySubstanceUnits="false" boundaryCondition="false" constant="false"/>
      <species id="met_553" name="GDP-MANNOSE" compartment="DefaultCompartment" initialConcentration="1e-07" hasOnlySubstanceUnits="false" boundaryCondition="false" constant="false"/>
      <species id="met_554" name="GDP-TP" compartment="DefaultCompartment" initialConcentration="1e-07" hasOnlySubstanceUnits="false" boundaryCondition="false" constant="false"/>
      <species id="met_555" name="GERANYL-PP" compartment="DefaultCompartment" initialConcentration="1e-07" hasOnlySubstanceUnits="false" boundaryCondition="false" constant="false"/>
      <species id="GLC" name="GLC" compartment="DefaultCompartment" initialConcentration="1e-07" hasOnlySubstanceUnits="false" boundaryCondition="false" constant="false"/>
      <species id="met_557" name="GLC-1-P" compartment="DefaultCompartment" initialConcentration="1e-07" hasOnlySubstanceUnits="false" boundaryCondition="false" constant="false"/>
      <species id="met_558" name="GLC-6-P" compartment="DefaultCompartment" initialConcentration="1e-07" hasOnlySubstanceUnits="false" boundaryCondition="false" constant="false"/>
      <species id="met_559" name="GLC-D-LACTONE" compartment="DefaultCompartment" initialConcentration="1e-07" hasOnlySubstanceUnits="false" boundaryCondition="false" constant="false"/>
      <species id="GLN" name="GLN" compartment="DefaultCompartment" initialConcentration="1e-07" hasOnlySubstanceUnits="false" boundaryCondition="false" constant="false"/>
      <species id="GLT" name="GLT" compartment="DefaultCompartment" initialConcentration="1e-07" hasOnlySubstanceUnits="false" boundaryCondition="false" constant="false"/>
      <species id="GLUCONATE" name="GLUCONATE" compartment="DefaultCompartment" initialConcentration="1e-07" hasOnlySubstanceUnits="false" boundaryCondition="false" constant="false"/>
      <species id="met_563" name="GLUCOSAMINE-1P" compartment="DefaultCompartment" initialConcentration="1e-07" hasOnlySubstanceUnits="false" boundaryCondition="false" constant="false"/>
      <species id="met_564" name="GLUTACONYL-COA" compartment="DefaultCompartment" initialConcentration="1e-07" hasOnlySubstanceUnits="false" boundaryCondition="false" constant="false"/>
      <species id="met_565" name="GLUTAMATE-1-SEMIALDEHYDE" compartment="DefaultCompartment" initialConcentration="1e-07" hasOnlySubstanceUnits="false" boundaryCondition="false" constant="false"/>
      <species id="met_566" name="GLUTARYL-COA" compartment="DefaultCompartment" initialConcentration="1e-07" hasOnlySubstanceUnits="false" boundaryCondition="false" constant="false"/>
      <species id="GLUTATHIONE" name="GLUTATHIONE" compartment="DefaultCompartment" initialConcentration="1e-07" hasOnlySubstanceUnits="false" boundaryCondition="false" constant="false"/>
      <species id="GLY" name="GLY" compartment="DefaultCompartment" initialConcentration="1e-07" hasOnlySubstanceUnits="false" boundaryCondition="false" constant="false"/>
      <species id="met_569" name="GLY-tRNAs" compartment="DefaultCompartment" initialConcentration="1e-07" hasOnlySubstanceUnits="false" boundaryCondition="false" constant="false"/>
      <species id="GLYCERALD" name="GLYCERALD" compartment="DefaultCompartment" initialConcentration="1e-07" hasOnlySubstanceUnits="false" boundaryCondition="false" constant="false"/>
      <species id="GLYCERATE" name="GLYCERATE" compartment="DefaultCompartment" initialConcentration="1e-07" hasOnlySubstanceUnits="false" boundaryCondition="false" constant="false"/>
      <species id="GLYCEROL" name="GLYCEROL" compartment="DefaultCompartment" initialConcentration="1e-07" hasOnlySubstanceUnits="false" boundaryCondition="false" constant="false"/>
      <species id="met_573" name="GLYCEROL-3P" compartment="DefaultCompartment" initialConcentration="1e-07" hasOnlySubstanceUnits="false" boundaryCondition="false" constant="false"/>
      <species id="GLYCEROPHOSPHOGLYCEROL" name="GLYCEROPHOSPHOGLYCEROL" compartment="DefaultCompartment" initialConcentration="1e-07" hasOnlySubstanceUnits="false" boundaryCondition="false" constant="false"/>
      <species id="GLYCOLALDEHYDE" name="GLYCOLALDEHYDE" compartment="DefaultCompartment" initialConcentration="1e-07" hasOnlySubstanceUnits="false" boundaryCondition="false" constant="false"/>
      <species id="GLYOX" name="GLYOX" compartment="DefaultCompartment" initialConcentration="1e-07" hasOnlySubstanceUnits="false" boundaryCondition="false" constant="false"/>
      <species id="GMP" name="GMP" compartment="DefaultCompartment" initialConcentration="1e-07" hasOnlySubstanceUnits="false" boundaryCondition="false" constant="false"/>
      <species id="GTP" name="GTP" compartment="DefaultCompartment" initialConcentration="1e-07" hasOnlySubstanceUnits="false" boundaryCondition="false" constant="false"/>
      <species id="GUANINE" name="GUANINE" compartment="DefaultCompartment" initialConcentration="1e-07" hasOnlySubstanceUnits="false" boundaryCondition="false" constant="false"/>
      <species id="GUANOSINE" name="GUANOSINE" compartment="DefaultCompartment" initialConcentration="1e-07" hasOnlySubstanceUnits="false" boundaryCondition="false" constant="false"/>
      <species id="met_581" name="GUANOSINE-5DP-3DP" compartment="DefaultCompartment" initialConcentration="1e-07" hasOnlySubstanceUnits="false" boundaryCondition="false" constant="false"/>
      <species id="met_582" name="GlcNAc-Gro-P-n-Gro-P-Glc2-DAG" compartment="DefaultCompartment" initialConcentration="1e-07" hasOnlySubstanceUnits="false" boundaryCondition="false" constant="false"/>
      <species id="met_583" name="Gro-P-Glc2-DAG" compartment="DefaultCompartment" initialConcentration="1e-07" hasOnlySubstanceUnits="false" boundaryCondition="false" constant="false"/>
      <species id="met_584" name="Gro-P-n-Gro-P-Glc2-DAG" compartment="DefaultCompartment" initialConcentration="1e-07" hasOnlySubstanceUnits="false" boundaryCondition="false" constant="false"/>
      <species id="HCO3" name="HCO3" compartment="DefaultCompartment" initialConcentration="1e-07" hasOnlySubstanceUnits="false" boundaryCondition="false" constant="false"/>
      <species id="HIS" name="HIS" compartment="DefaultCompartment" initialConcentration="1e-07" hasOnlySubstanceUnits="false" boundaryCondition="false" constant="false"/>
      <species id="HISTIDINAL" name="HISTIDINAL" compartment="DefaultCompartment" initialConcentration="1e-07" hasOnlySubstanceUnits="false" boundaryCondition="false" constant="false"/>
      <species id="HISTIDINOL" name="HISTIDINOL" compartment="DefaultCompartment" initialConcentration="1e-07" hasOnlySubstanceUnits="false" boundaryCondition="false" constant="false"/>
      <species id="HMP" name="HMP" compartment="DefaultCompartment" initialConcentration="1e-07" hasOnlySubstanceUnits="false" boundaryCondition="false" constant="false"/>
      <species id="met_590" name="HOMO-CYS" compartment="DefaultCompartment" initialConcentration="1e-07" hasOnlySubstanceUnits="false" boundaryCondition="false" constant="false"/>
      <species id="met_591" name="HOMO-SER" compartment="DefaultCompartment" initialConcentration="1e-07" hasOnlySubstanceUnits="false" boundaryCondition="false" constant="false"/>
      <species id="HS" name="HS" compartment="DefaultCompartment" initialConcentration="1e-07" hasOnlySubstanceUnits="false" boundaryCondition="false" constant="false"/>
      <species id="HSO3" name="HSO3" compartment="DefaultCompartment" initialConcentration="1e-07" hasOnlySubstanceUnits="false" boundaryCondition="false" constant="false"/>
      <species id="met_594" name="HYDROGEN-MOLECULE" compartment="DefaultCompartment" initialConcentration="1e-07" hasOnlySubstanceUnits="false" boundaryCondition="false" constant="false"/>
      <species id="met_595" name="HYDROGEN-PEROXIDE" compartment="DefaultCompartment" initialConcentration="1e-07" hasOnlySubstanceUnits="false" boundaryCondition="false" constant="false"/>
      <species id="HYDROXYMETHYLBILANE" name="HYDROXYMETHYLBILANE" compartment="DefaultCompartment" initialConcentration="1e-07" hasOnlySubstanceUnits="false" boundaryCondition="false" constant="false"/>
      <species id="met_597" name="HYDRPHENYLAC-CPD" compartment="DefaultCompartment" initialConcentration="1e-07" hasOnlySubstanceUnits="false" boundaryCondition="false" constant="false"/>
      <species id="HYPOXANTHINE" name="HYPOXANTHINE" compartment="DefaultCompartment" initialConcentration="1e-07" hasOnlySubstanceUnits="false" boundaryCondition="false" constant="false"/>
      <species id="met_599" name="Hpr-Histidine" compartment="DefaultCompartment" initialConcentration="1e-07" hasOnlySubstanceUnits="false" boundaryCondition="false" constant="false"/>
      <species id="met_600" name="Hpr-pi-phospho-L-histidines" compartment="DefaultCompartment" initialConcentration="1e-07" hasOnlySubstanceUnits="false" boundaryCondition="false" constant="false"/>
      <species id="IDP" name="IDP" compartment="DefaultCompartment" initialConcentration="1e-07" hasOnlySubstanceUnits="false" boundaryCondition="false" constant="false"/>
      <species id="ILE" name="ILE" compartment="DefaultCompartment" initialConcentration="1e-07" hasOnlySubstanceUnits="false" boundaryCondition="false" constant="false"/>
      <species id="met_603" name="IMIDAZOLE-ACETOL-P" compartment="DefaultCompartment" initialConcentration="1e-07" hasOnlySubstanceUnits="false" boundaryCondition="false" constant="false"/>
      <species id="IMIDAZOLE_ACETALDEHYDE" name="IMIDAZOLE_ACETALDEHYDE" compartment="DefaultCompartment" initialConcentration="1e-07" hasOnlySubstanceUnits="false" boundaryCondition="false" constant="false"/>
      <species id="IMINOASPARTATE" name="IMINOASPARTATE" compartment="DefaultCompartment" initialConcentration="1e-07" hasOnlySubstanceUnits="false" boundaryCondition="false" constant="false"/>
      <species id="IMP" name="IMP" compartment="DefaultCompartment" initialConcentration="1e-07" hasOnlySubstanceUnits="false" boundaryCondition="false" constant="false"/>
      <species id="INDOLE" name="INDOLE" compartment="DefaultCompartment" initialConcentration="1e-07" hasOnlySubstanceUnits="false" boundaryCondition="false" constant="false"/>
      <species id="met_608" name="INDOLE-3-GLYCEROL-P" compartment="DefaultCompartment" initialConcentration="1e-07" hasOnlySubstanceUnits="false" boundaryCondition="false" constant="false"/>
      <species id="met_609" name="INDOLE-3-GLYCOL" compartment="DefaultCompartment" initialConcentration="1e-07" hasOnlySubstanceUnits="false" boundaryCondition="false" constant="false"/>
      <species id="INDOLE_ACETALDEHYDE" name="INDOLE_ACETALDEHYDE" compartment="DefaultCompartment" initialConcentration="1e-07" hasOnlySubstanceUnits="false" boundaryCondition="false" constant="false"/>
      <species id="INDOLE_ACETATE_AUXIN" name="INDOLE_ACETATE_AUXIN" compartment="DefaultCompartment" initialConcentration="1e-07" hasOnlySubstanceUnits="false" boundaryCondition="false" constant="false"/>
      <species id="INDOLE_PYRUVATE" name="INDOLE_PYRUVATE" compartment="DefaultCompartment" initialConcentration="1e-07" hasOnlySubstanceUnits="false" boundaryCondition="false" constant="false"/>
      <species id="INOSINE" name="INOSINE" compartment="DefaultCompartment" initialConcentration="1e-07" hasOnlySubstanceUnits="false" boundaryCondition="false" constant="false"/>
      <species id="ISOBUTANOL" name="ISOBUTANOL" compartment="DefaultCompartment" initialConcentration="1e-07" hasOnlySubstanceUnits="false" boundaryCondition="false" constant="false"/>
      <species id="met_615" name="ISOBUTYRYL-COA" compartment="DefaultCompartment" initialConcentration="1e-07" hasOnlySubstanceUnits="false" boundaryCondition="false" constant="false"/>
      <species id="ISOCHORISMATE" name="ISOCHORISMATE" compartment="DefaultCompartment" initialConcentration="1e-07" hasOnlySubstanceUnits="false" boundaryCondition="false" constant="false"/>
      <species id="ISOGLUTAMINE" name="ISOGLUTAMINE" compartment="DefaultCompartment" initialConcentration="1e-07" hasOnlySubstanceUnits="false" boundaryCondition="false" constant="false"/>
      <species id="met_618" name="ISOVALERYL-COA" compartment="DefaultCompartment" initialConcentration="1e-07" hasOnlySubstanceUnits="false" boundaryCondition="false" constant="false"/>
      <species id="ITP" name="ITP" compartment="DefaultCompartment" initialConcentration="1e-07" hasOnlySubstanceUnits="false" boundaryCondition="false" constant="false"/>
      <species id="met_620" name="K-HEXANOYL-COA" compartment="DefaultCompartment" initialConcentration="1e-07" hasOnlySubstanceUnits="false" boundaryCondition="false" constant="false"/>
      <species id="met_621" name="L-1-GLYCERO-PHOSPHORYLCHOLINE" compartment="DefaultCompartment" initialConcentration="1e-07" hasOnlySubstanceUnits="false" boundaryCondition="false" constant="false"/>
      <species id="met_622" name="L-1-GLYCEROPHOSPHORYLETHANOL-AMINE" compartment="DefaultCompartment" initialConcentration="1e-07" hasOnlySubstanceUnits="false" boundaryCondition="false" constant="false"/>
      <species id="met_623" name="L-1-LYSOPHOSPHATIDATE" compartment="DefaultCompartment" initialConcentration="1e-07" hasOnlySubstanceUnits="false" boundaryCondition="false" constant="false"/>
      <species id="met_624" name="L-1-PHOSPHATIDYL-GLYCEROL" compartment="DefaultCompartment" initialConcentration="1e-07" hasOnlySubstanceUnits="false" boundaryCondition="false" constant="false"/>
      <species id="met_625" name="L-1-PHOSPHATIDYL-GLYCEROL-P" compartment="DefaultCompartment" initialConcentration="1e-07" hasOnlySubstanceUnits="false" boundaryCondition="false" constant="false"/>
      <species id="met_626" name="L-4-HYDROXYGLUTAMATE_SEMIALDEHYDE" compartment="DefaultCompartment" initialConcentration="1e-07" hasOnlySubstanceUnits="false" boundaryCondition="false" constant="false"/>
      <species id="met_627" name="L-ALA-GAMMA-D-GLU-DAP" compartment="DefaultCompartment" initialConcentration="1e-07" hasOnlySubstanceUnits="false" boundaryCondition="false" constant="false"/>
      <species id="met_628" name="L-ALPHA-ALANINE" compartment="DefaultCompartment" initialConcentration="1e-07" hasOnlySubstanceUnits="false" boundaryCondition="false" constant="false"/>
      <species id="met_629" name="L-ALPHA-AMINO-EPSILON-KETO-PIMELATE" compartment="DefaultCompartment" initialConcentration="1e-07" hasOnlySubstanceUnits="false" boundaryCondition="false" constant="false"/>
      <species id="met_630" name="L-ARGININO-SUCCINATE" compartment="DefaultCompartment" initialConcentration="1e-07" hasOnlySubstanceUnits="false" boundaryCondition="false" constant="false"/>
      <species id="met_631" name="L-ASPARTATE" compartment="DefaultCompartment" initialConcentration="1e-07" hasOnlySubstanceUnits="false" boundaryCondition="false" constant="false"/>
      <species id="met_632" name="L-ASPARTATE-SEMIALDEHYDE" compartment="DefaultCompartment" initialConcentration="1e-07" hasOnlySubstanceUnits="false" boundaryCondition="false" constant="false"/>
      <species id="met_633" name="L-BETA-ASPARTYL-P" compartment="DefaultCompartment" initialConcentration="1e-07" hasOnlySubstanceUnits="false" boundaryCondition="false" constant="false"/>
      <species id="met_634" name="L-CITRULLINE" compartment="DefaultCompartment" initialConcentration="1e-07" hasOnlySubstanceUnits="false" boundaryCondition="false" constant="false"/>
      <species id="met_635" name="L-CYSTATHIONINE" compartment="DefaultCompartment" initialConcentration="1e-07" hasOnlySubstanceUnits="false" boundaryCondition="false" constant="false"/>
      <species id="met_636" name="L-DELTA1-PYRROLINE_5-CARBOXYLATE" compartment="DefaultCompartment" initialConcentration="1e-07" hasOnlySubstanceUnits="false" boundaryCondition="false" constant="false"/>
      <species id="met_637" name="L-GLUTAMATE_GAMMA-SEMIALDEHYDE" compartment="DefaultCompartment" initialConcentration="1e-07" hasOnlySubstanceUnits="false" boundaryCondition="false" constant="false"/>
      <species id="met_638" name="L-HISTIDINOL-P" compartment="DefaultCompartment" initialConcentration="1e-07" hasOnlySubstanceUnits="false" boundaryCondition="false" constant="false"/>
      <species id="met_639" name="L-LACTATE" compartment="DefaultCompartment" initialConcentration="1e-07" hasOnlySubstanceUnits="false" boundaryCondition="false" constant="false"/>
      <species id="met_640" name="L-ORNITHINE" compartment="DefaultCompartment" initialConcentration="1e-07" hasOnlySubstanceUnits="false" boundaryCondition="false" constant="false"/>
      <species id="met_641" name="L-PANTOATE" compartment="DefaultCompartment" initialConcentration="1e-07" hasOnlySubstanceUnits="false" boundaryCondition="false" constant="false"/>
      <species id="met_642" name="L-PHOSPHATIDATE" compartment="DefaultCompartment" initialConcentration="1e-07" hasOnlySubstanceUnits="false" boundaryCondition="false" constant="false"/>
      <species id="met_643" name="L-RIBULOSE" compartment="DefaultCompartment" initialConcentration="1e-07" hasOnlySubstanceUnits="false" boundaryCondition="false" constant="false"/>
      <species id="met_644" name="L-RIBULOSE-5-P" compartment="DefaultCompartment" initialConcentration="1e-07" hasOnlySubstanceUnits="false" boundaryCondition="false" constant="false"/>
      <species id="met_645" name="L-SELENOCYSTEINE" compartment="DefaultCompartment" initialConcentration="1e-07" hasOnlySubstanceUnits="false" boundaryCondition="false" constant="false"/>
      <species id="met_646" name="L-aspartyl-tRNAAsn" compartment="DefaultCompartment" initialConcentration="1e-07" hasOnlySubstanceUnits="false" boundaryCondition="false" constant="false"/>
      <species id="met_647" name="LACTOSE-6P" compartment="DefaultCompartment" initialConcentration="1e-07" hasOnlySubstanceUnits="false" boundaryCondition="false" constant="false"/>
      <species id="LEU" name="LEU" compartment="DefaultCompartment" initialConcentration="1e-07" hasOnlySubstanceUnits="false" boundaryCondition="false" constant="false"/>
      <species id="LINOLEIC_ACID" name="LINOLEIC_ACID" compartment="DefaultCompartment" initialConcentration="1e-07" hasOnlySubstanceUnits="false" boundaryCondition="false" constant="false"/>
      <species id="LINOLENIC_ACID" name="LINOLENIC_ACID" compartment="DefaultCompartment" initialConcentration="1e-07" hasOnlySubstanceUnits="false" boundaryCondition="false" constant="false"/>
      <species id="met_651" name="LINOLENOYL-COA" compartment="DefaultCompartment" initialConcentration="1e-07" hasOnlySubstanceUnits="false" boundaryCondition="false" constant="false"/>
      <species id="met_652" name="LIPOIC-ACID" compartment="DefaultCompartment" initialConcentration="1e-07" hasOnlySubstanceUnits="false" boundaryCondition="false" constant="false"/>
      <species id="met_653" name="LIPOYL-AMP" compartment="DefaultCompartment" initialConcentration="1e-07" hasOnlySubstanceUnits="false" boundaryCondition="false" constant="false"/>
      <species id="met_654" name="LL-DIAMINOPIMELATE" compartment="DefaultCompartment" initialConcentration="1e-07" hasOnlySubstanceUnits="false" boundaryCondition="false" constant="false"/>
      <species id="LYS" name="LYS" compartment="DefaultCompartment" initialConcentration="1e-07" hasOnlySubstanceUnits="false" boundaryCondition="false" constant="false"/>
      <species id="MAL" name="MAL" compartment="DefaultCompartment" initialConcentration="1e-07" hasOnlySubstanceUnits="false" boundaryCondition="false" constant="false"/>
      <species id="met_657" name="MALONATE-S-ALD" compartment="DefaultCompartment" initialConcentration="1e-07" hasOnlySubstanceUnits="false" boundaryCondition="false" constant="false"/>
      <species id="met_658" name="MALONYL-COA" compartment="DefaultCompartment" initialConcentration="1e-07" hasOnlySubstanceUnits="false" boundaryCondition="false" constant="false"/>
      <species id="MALTOHEXAOSE" name="MALTOHEXAOSE" compartment="DefaultCompartment" initialConcentration="1e-07" hasOnlySubstanceUnits="false" boundaryCondition="false" constant="false"/>
      <species id="MALTOPENTAOSE" name="MALTOPENTAOSE" compartment="DefaultCompartment" initialConcentration="1e-07" hasOnlySubstanceUnits="false" boundaryCondition="false" constant="false"/>
      <species id="MALTOTETRAOSE" name="MALTOTETRAOSE" compartment="DefaultCompartment" initialConcentration="1e-07" hasOnlySubstanceUnits="false" boundaryCondition="false" constant="false"/>
      <species id="MALTOTRIOSE" name="MALTOTRIOSE" compartment="DefaultCompartment" initialConcentration="1e-07" hasOnlySubstanceUnits="false" boundaryCondition="false" constant="false"/>
      <species id="met_663" name="MANNOSE-1P" compartment="DefaultCompartment" initialConcentration="1e-07" hasOnlySubstanceUnits="false" boundaryCondition="false" constant="false"/>
      <species id="met_664" name="MANNOSE-6P" compartment="DefaultCompartment" initialConcentration="1e-07" hasOnlySubstanceUnits="false" boundaryCondition="false" constant="false"/>
      <species id="MENAQUINONE" name="MENAQUINONE" compartment="DefaultCompartment" initialConcentration="1e-07" hasOnlySubstanceUnits="false" boundaryCondition="false" constant="false"/>
      <species id="met_666" name="MESO-DIAMINOPIMELATE" compartment="DefaultCompartment" initialConcentration="1e-07" hasOnlySubstanceUnits="false" boundaryCondition="false" constant="false"/>
      <species id="MET" name="MET" compartment="DefaultCompartment" initialConcentration="1e-07" hasOnlySubstanceUnits="false" boundaryCondition="false" constant="false"/>
      <species id="met_668" name="METHACRYLYL-COA" compartment="DefaultCompartment" initialConcentration="1e-07" hasOnlySubstanceUnits="false" boundaryCondition="false" constant="false"/>
      <species id="met_669" name="METHYL-GLYOXAL" compartment="DefaultCompartment" initialConcentration="1e-07" hasOnlySubstanceUnits="false" boundaryCondition="false" constant="false"/>
      <species id="METHYLAMINE" name="METHYLAMINE" compartment="DefaultCompartment" initialConcentration="1e-07" hasOnlySubstanceUnits="false" boundaryCondition="false" constant="false"/>
      <species id="met_671" name="METHYLBUT-CPD" compartment="DefaultCompartment" initialConcentration="1e-07" hasOnlySubstanceUnits="false" boundaryCondition="false" constant="false"/>
      <species id="met_672" name="METHYLENE-THF" compartment="DefaultCompartment" initialConcentration="1e-07" hasOnlySubstanceUnits="false" boundaryCondition="false" constant="false"/>
      <species id="met_673" name="METHYLENE-THF-GLU-N" compartment="DefaultCompartment" initialConcentration="1e-07" hasOnlySubstanceUnits="false" boundaryCondition="false" constant="false"/>
      <species id="METOH" name="METOH" compartment="DefaultCompartment" initialConcentration="1e-07" hasOnlySubstanceUnits="false" boundaryCondition="false" constant="false"/>
      <species id="MEVALONATE" name="MEVALONATE" compartment="DefaultCompartment" initialConcentration="1e-07" hasOnlySubstanceUnits="false" boundaryCondition="false" constant="false"/>
      <species id="met_676" name="MYO-INOSITOL" compartment="DefaultCompartment" initialConcentration="1e-07" hasOnlySubstanceUnits="false" boundaryCondition="false" constant="false"/>
      <species id="met_677" name="N-5-PHOSPHORIBOSYL-ANTHRANILATE" compartment="DefaultCompartment" initialConcentration="1e-07" hasOnlySubstanceUnits="false" boundaryCondition="false" constant="false"/>
      <species id="met_678" name="N-ACETYL-D-GALACTOSAMINE-6-PHOSPHATE" compartment="DefaultCompartment" initialConcentration="1e-07" hasOnlySubstanceUnits="false" boundaryCondition="false" constant="false"/>
      <species id="met_679" name="N-ACETYL-D-GLUCOSAMINE" compartment="DefaultCompartment" initialConcentration="1e-07" hasOnlySubstanceUnits="false" boundaryCondition="false" constant="false"/>
      <species id="met_680" name="N-ACETYL-D-GLUCOSAMINE-1-P" compartment="DefaultCompartment" initialConcentration="1e-07" hasOnlySubstanceUnits="false" boundaryCondition="false" constant="false"/>
      <species id="met_681" name="N-ACETYL-D-GLUCOSAMINE-6-P" compartment="DefaultCompartment" initialConcentration="1e-07" hasOnlySubstanceUnits="false" boundaryCondition="false" constant="false"/>
      <species id="met_682" name="N-ACETYL-GLUTAMYL-P" compartment="DefaultCompartment" initialConcentration="1e-07" hasOnlySubstanceUnits="false" boundaryCondition="false" constant="false"/>
      <species id="met_683" name="N-ALPHA-ACETYLORNITHINE" compartment="DefaultCompartment" initialConcentration="1e-07" hasOnlySubstanceUnits="false" boundaryCondition="false" constant="false"/>
      <species id="met_684" name="N-FORMIMINO-L-GLUTAMATE" compartment="DefaultCompartment" initialConcentration="1e-07" hasOnlySubstanceUnits="false" boundaryCondition="false" constant="false"/>
      <species id="met_685" name="N-FORMYLMETHIONINE" compartment="DefaultCompartment" initialConcentration="1e-07" hasOnlySubstanceUnits="false" boundaryCondition="false" constant="false"/>
      <species id="met_686" name="N-SUCCINYL-2-AMINO-6-KETOPIMELATE" compartment="DefaultCompartment" initialConcentration="1e-07" hasOnlySubstanceUnits="false" boundaryCondition="false" constant="false"/>
      <species id="met_687" name="N-SUCCINYLLL-2-6-DIAMINOPIMELATE" compartment="DefaultCompartment" initialConcentration="1e-07" hasOnlySubstanceUnits="false" boundaryCondition="false" constant="false"/>
      <species id="met_688" name="N1-ACETYLSPERMINE" compartment="DefaultCompartment" initialConcentration="1e-07" hasOnlySubstanceUnits="false" boundaryCondition="false" constant="false"/>
      <species id="met_689" name="N2-SUCCINYLGLUTAMATE" compartment="DefaultCompartment" initialConcentration="1e-07" hasOnlySubstanceUnits="false" boundaryCondition="false" constant="false"/>
      <species id="met_690" name="NA+" compartment="DefaultCompartment" initialConcentration="1e-07" hasOnlySubstanceUnits="false" boundaryCondition="false" constant="false"/>
      <species id="NACMUR" name="NACMUR" compartment="DefaultCompartment" initialConcentration="1e-07" hasOnlySubstanceUnits="false" boundaryCondition="false" constant="false"/>
      <species id="NAD" name="NAD" compartment="DefaultCompartment" initialConcentration="1e-07" hasOnlySubstanceUnits="false" boundaryCondition="false" constant="false"/>
      <species id="NADH" name="NADH" compartment="DefaultCompartment" initialConcentration="1e-07" hasOnlySubstanceUnits="false" boundaryCondition="false" constant="false"/>
      <species id="NADP" name="NADP" compartment="DefaultCompartment" initialConcentration="1e-07" hasOnlySubstanceUnits="false" boundaryCondition="false" constant="false"/>
      <species id="NADPH" name="NADPH" compartment="DefaultCompartment" initialConcentration="1e-07" hasOnlySubstanceUnits="false" boundaryCondition="false" constant="false"/>
      <species id="NIACINAMIDE" name="NIACINAMIDE" compartment="DefaultCompartment" initialConcentration="1e-07" hasOnlySubstanceUnits="false" boundaryCondition="false" constant="false"/>
      <species id="NIACINE" name="NIACINE" compartment="DefaultCompartment" initialConcentration="1e-07" hasOnlySubstanceUnits="false" boundaryCondition="false" constant="false"/>
      <species id="NICOTINAMIDE_NUCLEOTIDE" name="NICOTINAMIDE_NUCLEOTIDE" compartment="DefaultCompartment" initialConcentration="1e-07" hasOnlySubstanceUnits="false" boundaryCondition="false" constant="false"/>
      <species id="NICOTINAMIDE_RIBOSE" name="NICOTINAMIDE_RIBOSE" compartment="DefaultCompartment" initialConcentration="1e-07" hasOnlySubstanceUnits="false" boundaryCondition="false" constant="false"/>
      <species id="NICOTINATE_NUCLEOTIDE" name="NICOTINATE_NUCLEOTIDE" compartment="DefaultCompartment" initialConcentration="1e-07" hasOnlySubstanceUnits="false" boundaryCondition="false" constant="false"/>
      <species id="NITRATE" name="NITRATE" compartment="DefaultCompartment" initialConcentration="1e-07" hasOnlySubstanceUnits="false" boundaryCondition="false" constant="false"/>
      <species id="met_702" name="NITRIC-OXIDE" compartment="DefaultCompartment" initialConcentration="1e-07" hasOnlySubstanceUnits="false" boundaryCondition="false" constant="false"/>
      <species id="NITRITE" name="NITRITE" compartment="DefaultCompartment" initialConcentration="1e-07" hasOnlySubstanceUnits="false" boundaryCondition="false" constant="false"/>
      <species id="met_704" name="O-PHOSPHO-L-HOMOSERINE" compartment="DefaultCompartment" initialConcentration="1e-07" hasOnlySubstanceUnits="false" boundaryCondition="false" constant="false"/>
      <species id="met_705" name="O-SUCCINYL-L-HOMOSERINE" compartment="DefaultCompartment" initialConcentration="1e-07" hasOnlySubstanceUnits="false" boundaryCondition="false" constant="false"/>
      <species id="met_706" name="O-SUCCINYLBENZOATE" compartment="DefaultCompartment" initialConcentration="1e-07" hasOnlySubstanceUnits="false" boundaryCondition="false" constant="false"/>
      <species id="met_707" name="O-UREIDOHOMOSERINE" compartment="DefaultCompartment" initialConcentration="1e-07" hasOnlySubstanceUnits="false" boundaryCondition="false" constant="false"/>
      <species id="met_708" name="OCTAPRENYL-DIPHOSPHATE" compartment="DefaultCompartment" initialConcentration="1e-07" hasOnlySubstanceUnits="false" boundaryCondition="false" constant="false"/>
      <species id="met_709" name="OCTAPRENYL-METHYL-OH-METHOXY-BENZQ" compartment="DefaultCompartment" initialConcentration="1e-07" hasOnlySubstanceUnits="false" boundaryCondition="false" constant="false"/>
      <species id="OH" name="OH" compartment="DefaultCompartment" initialConcentration="1e-07" hasOnlySubstanceUnits="false" boundaryCondition="false" constant="false"/>
      <species id="met_711" name="OH-HEXANOYL-COA" compartment="DefaultCompartment" initialConcentration="1e-07" hasOnlySubstanceUnits="false" boundaryCondition="false" constant="false"/>
      <species id="met_712" name="OH-PYR" compartment="DefaultCompartment" initialConcentration="1e-07" hasOnlySubstanceUnits="false" boundaryCondition="false" constant="false"/>
      <species id="met_713" name="OLEATE-CPD" compartment="DefaultCompartment" initialConcentration="1e-07" hasOnlySubstanceUnits="false" boundaryCondition="false" constant="false"/>
      <species id="met_714" name="OLEOYL-COA" compartment="DefaultCompartment" initialConcentration="1e-07" hasOnlySubstanceUnits="false" boundaryCondition="false" constant="false"/>
      <species id="OROTATE" name="OROTATE" compartment="DefaultCompartment" initialConcentration="1e-07" hasOnlySubstanceUnits="false" boundaryCondition="false" constant="false"/>
      <species id="met_716" name="OROTIDINE-5-PHOSPHATE" compartment="DefaultCompartment" initialConcentration="1e-07" hasOnlySubstanceUnits="false" boundaryCondition="false" constant="false"/>
      <species id="OXALACETIC_ACID" name="OXALACETIC_ACID" compartment="DefaultCompartment" initialConcentration="1e-07" hasOnlySubstanceUnits="false" boundaryCondition="false" constant="false"/>
      <species id="met_718" name="OXALO-SUCCINATE" compartment="DefaultCompartment" initialConcentration="1e-07" hasOnlySubstanceUnits="false" boundaryCondition="false" constant="false"/>
      <species id="met_719" name="OXIDIZED-GLUTATHIONE" compartment="DefaultCompartment" initialConcentration="1e-07" hasOnlySubstanceUnits="false" boundaryCondition="false" constant="false"/>
      <species id="OXOPENTENOATE" name="OXOPENTENOATE" compartment="DefaultCompartment" initialConcentration="1e-07" hasOnlySubstanceUnits="false" boundaryCondition="false" constant="false"/>
      <species id="met_721" name="OXYGEN-MOLECULE" compartment="DefaultCompartment" initialConcentration="1e-07" hasOnlySubstanceUnits="false" boundaryCondition="false" constant="false"/>
      <species id="met_722" name="Ox-Glutaredoxins" compartment="DefaultCompartment" initialConcentration="1e-07" hasOnlySubstanceUnits="false" boundaryCondition="false" constant="false"/>
      <species id="met_723" name="Ox-Thioredoxin" compartment="DefaultCompartment" initialConcentration="1e-07" hasOnlySubstanceUnits="false" boundaryCondition="false" constant="false"/>
      <species id="met_724" name="Oxidized-NrdH-Proteins" compartment="DefaultCompartment" initialConcentration="1e-07" hasOnlySubstanceUnits="false" boundaryCondition="false" constant="false"/>
      <species id="met_725" name="Oxidized-ferredoxins" compartment="DefaultCompartment" initialConcentration="1e-07" hasOnlySubstanceUnits="false" boundaryCondition="false" constant="false"/>
      <species id="met_726" name="Oxidized-flavodoxins" compartment="DefaultCompartment" initialConcentration="1e-07" hasOnlySubstanceUnits="false" boundaryCondition="false" constant="false"/>
      <species id="met_727" name="P-AMINO-BENZOATE" compartment="DefaultCompartment" initialConcentration="1e-07" hasOnlySubstanceUnits="false" boundaryCondition="false" constant="false"/>
      <species id="met_728" name="P-HYDROXY-PHENYLPYRUVATE" compartment="DefaultCompartment" initialConcentration="1e-07" hasOnlySubstanceUnits="false" boundaryCondition="false" constant="false"/>
      <species id="met_729" name="P-RIBOSYL-4-SUCCCARB-AMINOIMIDAZOLE" compartment="DefaultCompartment" initialConcentration="1e-07" hasOnlySubstanceUnits="false" boundaryCondition="false" constant="false"/>
      <species id="P3I" name="P3I" compartment="DefaultCompartment" initialConcentration="1e-07" hasOnlySubstanceUnits="false" boundaryCondition="false" constant="false"/>
      <species id="PALMITATE" name="PALMITATE" compartment="DefaultCompartment" initialConcentration="1e-07" hasOnlySubstanceUnits="false" boundaryCondition="false" constant="false"/>
      <species id="met_732" name="PALMITYL-COA" compartment="DefaultCompartment" initialConcentration="1e-07" hasOnlySubstanceUnits="false" boundaryCondition="false" constant="false"/>
      <species id="met_733" name="PANTETHEINE-P" compartment="DefaultCompartment" initialConcentration="1e-07" hasOnlySubstanceUnits="false" boundaryCondition="false" constant="false"/>
      <species id="PANTOTHENATE" name="PANTOTHENATE" compartment="DefaultCompartment" initialConcentration="1e-07" hasOnlySubstanceUnits="false" boundaryCondition="false" constant="false"/>
      <species id="PAPS" name="PAPS" compartment="DefaultCompartment" initialConcentration="1e-07" hasOnlySubstanceUnits="false" boundaryCondition="false" constant="false"/>
      <species id="PHE" name="PHE" compartment="DefaultCompartment" initialConcentration="1e-07" hasOnlySubstanceUnits="false" boundaryCondition="false" constant="false"/>
      <species id="met_737" name="PHENYL-PYRUVATE" compartment="DefaultCompartment" initialConcentration="1e-07" hasOnlySubstanceUnits="false" boundaryCondition="false" constant="false"/>
      <species id="PHENYLACETALDEHYDE" name="PHENYLACETALDEHYDE" compartment="DefaultCompartment" initialConcentration="1e-07" hasOnlySubstanceUnits="false" boundaryCondition="false" constant="false"/>
      <species id="met_739" name="PHOSPHO-ENOL-PYRUVATE" compartment="DefaultCompartment" initialConcentration="1e-07" hasOnlySubstanceUnits="false" boundaryCondition="false" constant="false"/>
      <species id="met_740" name="PHOSPHORIBOSYL-AMP" compartment="DefaultCompartment" initialConcentration="1e-07" hasOnlySubstanceUnits="false" boundaryCondition="false" constant="false"/>
      <species id="met_741" name="PHOSPHORIBOSYL-ATP" compartment="DefaultCompartment" initialConcentration="1e-07" hasOnlySubstanceUnits="false" boundaryCondition="false" constant="false"/>
      <species id="met_742" name="PHOSPHORIBOSYL-CARBOXY-AMINOIMIDAZOLE" compartment="DefaultCompartment" initialConcentration="1e-07" hasOnlySubstanceUnits="false" boundaryCondition="false" constant="false"/>
      <species id="met_743" name="PHOSPHORIBOSYL-FORMAMIDO-CARBOXAMIDE" compartment="DefaultCompartment" initialConcentration="1e-07" hasOnlySubstanceUnits="false" boundaryCondition="false" constant="false"/>
      <species id="met_744" name="PHOSPHORIBOSYL-FORMIMINO-AICAR-P" compartment="DefaultCompartment" initialConcentration="1e-07" hasOnlySubstanceUnits="false" boundaryCondition="false" constant="false"/>
      <species id="met_745" name="PHOSPHORIBULOSYL-FORMIMINO-AICAR-P" compartment="DefaultCompartment" initialConcentration="1e-07" hasOnlySubstanceUnits="false" boundaryCondition="false" constant="false"/>
      <species id="met_746" name="PHOSPHORYL-CHOLINE" compartment="DefaultCompartment" initialConcentration="1e-07" hasOnlySubstanceUnits="false" boundaryCondition="false" constant="false"/>
      <species id="PHYTOL" name="PHYTOL" compartment="DefaultCompartment" initialConcentration="1e-07" hasOnlySubstanceUnits="false" boundaryCondition="false" constant="false"/>
      <species id="PIA1" name="PIA1" compartment="DefaultCompartment" initialConcentration="1e-07" hasOnlySubstanceUnits="false" boundaryCondition="false" constant="false"/>
      <species id="PIA2" name="PIA2" compartment="DefaultCompartment" initialConcentration="1e-07" hasOnlySubstanceUnits="false" boundaryCondition="false" constant="false"/>
      <species id="PIA3" name="PIA3" compartment="DefaultCompartment" initialConcentration="1e-07" hasOnlySubstanceUnits="false" boundaryCondition="false" constant="false"/>
      <species id="PORPHOBILINOGEN" name="PORPHOBILINOGEN" compartment="DefaultCompartment" initialConcentration="1e-07" hasOnlySubstanceUnits="false" boundaryCondition="false" constant="false"/>
      <species id="PPI" name="PPI" compartment="DefaultCompartment" initialConcentration="1e-07" hasOnlySubstanceUnits="false" boundaryCondition="false" constant="false"/>
      <species id="met_753" name="PRECURSOR-Z" compartment="DefaultCompartment" initialConcentration="1e-07" hasOnlySubstanceUnits="false" boundaryCondition="false" constant="false"/>
      <species id="PREPHENATE" name="PREPHENATE" compartment="DefaultCompartment" initialConcentration="1e-07" hasOnlySubstanceUnits="false" boundaryCondition="false" constant="false"/>
      <species id="PRISTANATE" name="PRISTANATE" compartment="DefaultCompartment" initialConcentration="1e-07" hasOnlySubstanceUnits="false" boundaryCondition="false" constant="false"/>
      <species id="PRO" name="PRO" compartment="DefaultCompartment" initialConcentration="1e-07" hasOnlySubstanceUnits="false" boundaryCondition="false" constant="false"/>
      <species id="PROPANOL" name="PROPANOL" compartment="DefaultCompartment" initialConcentration="1e-07" hasOnlySubstanceUnits="false" boundaryCondition="false" constant="false"/>
      <species id="PROPIONATE" name="PROPIONATE" compartment="DefaultCompartment" initialConcentration="1e-07" hasOnlySubstanceUnits="false" boundaryCondition="false" constant="false"/>
      <species id="met_759" name="PROPIONYL-COA" compartment="DefaultCompartment" initialConcentration="1e-07" hasOnlySubstanceUnits="false" boundaryCondition="false" constant="false"/>
      <species id="PROTOHEME" name="PROTOHEME" compartment="DefaultCompartment" initialConcentration="1e-07" hasOnlySubstanceUnits="false" boundaryCondition="false" constant="false"/>
      <species id="PROTON" name="PROTON" compartment="DefaultCompartment" initialConcentration="1e-07" hasOnlySubstanceUnits="false" boundaryCondition="false" constant="false"/>
      <species id="PROTOPORPHYRINOGEN" name="PROTOPORPHYRINOGEN" compartment="DefaultCompartment" initialConcentration="1e-07" hasOnlySubstanceUnits="false" boundaryCondition="false" constant="false"/>
      <species id="PROTOPORPHYRIN_IX" name="PROTOPORPHYRIN_IX" compartment="DefaultCompartment" initialConcentration="1e-07" hasOnlySubstanceUnits="false" boundaryCondition="false" constant="false"/>
      <species id="PRPP" name="PRPP" compartment="DefaultCompartment" initialConcentration="1e-07" hasOnlySubstanceUnits="false" boundaryCondition="false" constant="false"/>
      <species id="met_765" name="PSEUDOURIDINE-5-P" compartment="DefaultCompartment" initialConcentration="1e-07" hasOnlySubstanceUnits="false" boundaryCondition="false" constant="false"/>
      <species id="PUTRESCINE" name="PUTRESCINE" compartment="DefaultCompartment" initialConcentration="1e-07" hasOnlySubstanceUnits="false" boundaryCondition="false" constant="false"/>
      <species id="PYRIDOXAL_PHOSPHATE" name="PYRIDOXAL_PHOSPHATE" compartment="DefaultCompartment" initialConcentration="1e-07" hasOnlySubstanceUnits="false" boundaryCondition="false" constant="false"/>
      <species id="met_768" name="PYRROLINE-HYDROXY-CARBOXYLATE" compartment="DefaultCompartment" initialConcentration="1e-07" hasOnlySubstanceUnits="false" boundaryCondition="false" constant="false"/>
      <species id="PYRUVATE" name="PYRUVATE" compartment="DefaultCompartment" initialConcentration="1e-07" hasOnlySubstanceUnits="false" boundaryCondition="false" constant="false"/>
      <species id="Pi" name="Pi" compartment="DefaultCompartment" initialConcentration="1e-07" hasOnlySubstanceUnits="false" boundaryCondition="false" constant="false"/>
      <species id="QUINOLINATE" name="QUINOLINATE" compartment="DefaultCompartment" initialConcentration="1e-07" hasOnlySubstanceUnits="false" boundaryCondition="false" constant="false"/>
      <species id="met_772" name="R-4-PHOSPHOPANTOTHENOYL-L-CYSTEINE" compartment="DefaultCompartment" initialConcentration="1e-07" hasOnlySubstanceUnits="false" boundaryCondition="false" constant="false"/>
      <species id="met_773" name="REDUCED-MENAQUINONE" compartment="DefaultCompartment" initialConcentration="1e-07" hasOnlySubstanceUnits="false" boundaryCondition="false" constant="false"/>
      <species id="RIBOFLAVIN" name="RIBOFLAVIN" compartment="DefaultCompartment" initialConcentration="1e-07" hasOnlySubstanceUnits="false" boundaryCondition="false" constant="false"/>
      <species id="RIBOSE" name="RIBOSE" compartment="DefaultCompartment" initialConcentration="1e-07" hasOnlySubstanceUnits="false" boundaryCondition="false" constant="false"/>
      <species id="met_776" name="RIBOSE-1-ARSENATE" compartment="DefaultCompartment" initialConcentration="1e-07" hasOnlySubstanceUnits="false" boundaryCondition="false" constant="false"/>
      <species id="met_777" name="RIBOSE-1P" compartment="DefaultCompartment" initialConcentration="1e-07" hasOnlySubstanceUnits="false" boundaryCondition="false" constant="false"/>
      <species id="met_778" name="RIBOSE-5P" compartment="DefaultCompartment" initialConcentration="1e-07" hasOnlySubstanceUnits="false" boundaryCondition="false" constant="false"/>
      <species id="met_779" name="RIBULOSE-5P" compartment="DefaultCompartment" initialConcentration="1e-07" hasOnlySubstanceUnits="false" boundaryCondition="false" constant="false"/>
      <species id="met_780" name="Rbo-P-Teichoic-aureus-peptidoglycan" compartment="DefaultCompartment" initialConcentration="1e-07" hasOnlySubstanceUnits="false" boundaryCondition="false" constant="false"/>
      <species id="met_781" name="Red-Glutaredoxins" compartment="DefaultCompartment" initialConcentration="1e-07" hasOnlySubstanceUnits="false" boundaryCondition="false" constant="false"/>
      <species id="met_782" name="Red-Thioredoxin" compartment="DefaultCompartment" initialConcentration="1e-07" hasOnlySubstanceUnits="false" boundaryCondition="false" constant="false"/>
      <species id="met_783" name="Reduced-NrdH-Proteins" compartment="DefaultCompartment" initialConcentration="1e-07" hasOnlySubstanceUnits="false" boundaryCondition="false" constant="false"/>
      <species id="met_784" name="Reduced-ferredoxins" compartment="DefaultCompartment" initialConcentration="1e-07" hasOnlySubstanceUnits="false" boundaryCondition="false" constant="false"/>
      <species id="met_785" name="Reduced-flavodoxins" compartment="DefaultCompartment" initialConcentration="1e-07" hasOnlySubstanceUnits="false" boundaryCondition="false" constant="false"/>
      <species id="met_786" name="S-3-HYDROXYBUTANOYL-COA" compartment="DefaultCompartment" initialConcentration="1e-07" hasOnlySubstanceUnits="false" boundaryCondition="false" constant="false"/>
      <species id="met_787" name="S-ACETYLDIHYDROLIPOAMIDE" compartment="DefaultCompartment" initialConcentration="1e-07" hasOnlySubstanceUnits="false" boundaryCondition="false" constant="false"/>
      <species id="met_788" name="S-ADENOSYL-4-METHYLTHIO-2-OXOBUTANOATE" compartment="DefaultCompartment" initialConcentration="1e-07" hasOnlySubstanceUnits="false" boundaryCondition="false" constant="false"/>
      <species id="met_789" name="S-ADENOSYLMETHIONINE" compartment="DefaultCompartment" initialConcentration="1e-07" hasOnlySubstanceUnits="false" boundaryCondition="false" constant="false"/>
      <species id="met_790" name="S-HYDROXYMETHYLGLUTATHIONE" compartment="DefaultCompartment" initialConcentration="1e-07" hasOnlySubstanceUnits="false" boundaryCondition="false" constant="false"/>
      <species id="S2O3" name="S2O3" compartment="DefaultCompartment" initialConcentration="1e-07" hasOnlySubstanceUnits="false" boundaryCondition="false" constant="false"/>
      <species id="SALICYLALDEHYDE" name="SALICYLALDEHYDE" compartment="DefaultCompartment" initialConcentration="1e-07" hasOnlySubstanceUnits="false" boundaryCondition="false" constant="false"/>
      <species id="SARCOSINE" name="SARCOSINE" compartment="DefaultCompartment" initialConcentration="1e-07" hasOnlySubstanceUnits="false" boundaryCondition="false" constant="false"/>
      <species id="SELENATE" name="SELENATE" compartment="DefaultCompartment" initialConcentration="1e-07" hasOnlySubstanceUnits="false" boundaryCondition="false" constant="false"/>
      <species id="SELENITE" name="SELENITE" compartment="DefaultCompartment" initialConcentration="1e-07" hasOnlySubstanceUnits="false" boundaryCondition="false" constant="false"/>
      <species id="SELENOHOMOCYSTEINE" name="SELENOHOMOCYSTEINE" compartment="DefaultCompartment" initialConcentration="1e-07" hasOnlySubstanceUnits="false" boundaryCondition="false" constant="false"/>
      <species id="SELENOMETHIONINE" name="SELENOMETHIONINE" compartment="DefaultCompartment" initialConcentration="1e-07" hasOnlySubstanceUnits="false" boundaryCondition="false" constant="false"/>
      <species id="SER" name="SER" compartment="DefaultCompartment" initialConcentration="1e-07" hasOnlySubstanceUnits="false" boundaryCondition="false" constant="false"/>
      <species id="SHIKIMATE" name="SHIKIMATE" compartment="DefaultCompartment" initialConcentration="1e-07" hasOnlySubstanceUnits="false" boundaryCondition="false" constant="false"/>
      <species id="met_800" name="SHIKIMATE-5P" compartment="DefaultCompartment" initialConcentration="1e-07" hasOnlySubstanceUnits="false" boundaryCondition="false" constant="false"/>
      <species id="SIROHEME" name="SIROHEME" compartment="DefaultCompartment" initialConcentration="1e-07" hasOnlySubstanceUnits="false" boundaryCondition="false" constant="false"/>
      <species id="SIROHYDROCHLORIN" name="SIROHYDROCHLORIN" compartment="DefaultCompartment" initialConcentration="1e-07" hasOnlySubstanceUnits="false" boundaryCondition="false" constant="false"/>
      <species id="SO3" name="SO3" compartment="DefaultCompartment" initialConcentration="1e-07" hasOnlySubstanceUnits="false" boundaryCondition="false" constant="false"/>
      <species id="SORBITOL" name="SORBITOL" compartment="DefaultCompartment" initialConcentration="1e-07" hasOnlySubstanceUnits="false" boundaryCondition="false" constant="false"/>
      <species id="SPERMIDINE" name="SPERMIDINE" compartment="DefaultCompartment" initialConcentration="1e-07" hasOnlySubstanceUnits="false" boundaryCondition="false" constant="false"/>
      <species id="SPERMINE" name="SPERMINE" compartment="DefaultCompartment" initialConcentration="1e-07" hasOnlySubstanceUnits="false" boundaryCondition="false" constant="false"/>
      <species id="met_807" name="SS-DIMETHYL-BETA-PROPIOTHETIN" compartment="DefaultCompartment" initialConcentration="1e-07" hasOnlySubstanceUnits="false" boundaryCondition="false" constant="false"/>
      <species id="STREPTOMYCIN" name="STREPTOMYCIN" compartment="DefaultCompartment" initialConcentration="1e-07" hasOnlySubstanceUnits="false" boundaryCondition="false" constant="false"/>
      <species id="SUC" name="SUC" compartment="DefaultCompartment" initialConcentration="1e-07" hasOnlySubstanceUnits="false" boundaryCondition="false" constant="false"/>
      <species id="met_810" name="SUC-COA" compartment="DefaultCompartment" initialConcentration="1e-07" hasOnlySubstanceUnits="false" boundaryCondition="false" constant="false"/>
      <species id="met_811" name="SUCC-S-ALD" compartment="DefaultCompartment" initialConcentration="1e-07" hasOnlySubstanceUnits="false" boundaryCondition="false" constant="false"/>
      <species id="SUCROSE" name="SUCROSE" compartment="DefaultCompartment" initialConcentration="1e-07" hasOnlySubstanceUnits="false" boundaryCondition="false" constant="false"/>
      <species id="met_813" name="SUCROSE-6P" compartment="DefaultCompartment" initialConcentration="1e-07" hasOnlySubstanceUnits="false" boundaryCondition="false" constant="false"/>
      <species id="SULFATE" name="SULFATE" compartment="DefaultCompartment" initialConcentration="1e-07" hasOnlySubstanceUnits="false" boundaryCondition="false" constant="false"/>
      <species id="met_815" name="SULFO-CYSTEINE" compartment="DefaultCompartment" initialConcentration="1e-07" hasOnlySubstanceUnits="false" boundaryCondition="false" constant="false"/>
      <species id="met_816" name="SUPER-OXIDE" compartment="DefaultCompartment" initialConcentration="1e-07" hasOnlySubstanceUnits="false" boundaryCondition="false" constant="false"/>
      <species id="met_817" name="TAGATOSE-1-6-DIPHOSPHATE" compartment="DefaultCompartment" initialConcentration="1e-07" hasOnlySubstanceUnits="false" boundaryCondition="false" constant="false"/>
      <species id="met_818" name="TAGATOSE-6-PHOSPHATE" compartment="DefaultCompartment" initialConcentration="1e-07" hasOnlySubstanceUnits="false" boundaryCondition="false" constant="false"/>
      <species id="TDP" name="TDP" compartment="DefaultCompartment" initialConcentration="1e-07" hasOnlySubstanceUnits="false" boundaryCondition="false" constant="false"/>
      <species id="THF" name="THF" compartment="DefaultCompartment" initialConcentration="1e-07" hasOnlySubstanceUnits="false" boundaryCondition="false" constant="false"/>
      <species id="met_821" name="THF-GLU-N" compartment="DefaultCompartment" initialConcentration="1e-07" hasOnlySubstanceUnits="false" boundaryCondition="false" constant="false"/>
      <species id="THIAMINE" name="THIAMINE" compartment="DefaultCompartment" initialConcentration="1e-07" hasOnlySubstanceUnits="false" boundaryCondition="false" constant="false"/>
      <species id="met_823" name="THIAMINE-P" compartment="DefaultCompartment" initialConcentration="1e-07" hasOnlySubstanceUnits="false" boundaryCondition="false" constant="false"/>
      <species id="met_824" name="THIAMINE-PYROPHOSPHATE" compartment="DefaultCompartment" initialConcentration="1e-07" hasOnlySubstanceUnits="false" boundaryCondition="false" constant="false"/>
      <species id="THR" name="THR" compartment="DefaultCompartment" initialConcentration="1e-07" hasOnlySubstanceUnits="false" boundaryCondition="false" constant="false"/>
      <species id="met_826" name="THREO-DS-ISO-CITRATE" compartment="DefaultCompartment" initialConcentration="1e-07" hasOnlySubstanceUnits="false" boundaryCondition="false" constant="false"/>
      <species id="THYMIDINE" name="THYMIDINE" compartment="DefaultCompartment" initialConcentration="1e-07" hasOnlySubstanceUnits="false" boundaryCondition="false" constant="false"/>
      <species id="THYMINE" name="THYMINE" compartment="DefaultCompartment" initialConcentration="1e-07" hasOnlySubstanceUnits="false" boundaryCondition="false" constant="false"/>
      <species id="THZ" name="THZ" compartment="DefaultCompartment" initialConcentration="1e-07" hasOnlySubstanceUnits="false" boundaryCondition="false" constant="false"/>
      <species id="met_830" name="THZ-P" compartment="DefaultCompartment" initialConcentration="1e-07" hasOnlySubstanceUnits="false" boundaryCondition="false" constant="false"/>
      <species id="TMP" name="TMP" compartment="DefaultCompartment" initialConcentration="1e-07" hasOnlySubstanceUnits="false" boundaryCondition="false" constant="false"/>
      <species id="TRIMETHYLSULFONIUM" name="TRIMETHYLSULFONIUM" compartment="DefaultCompartment" initialConcentration="1e-07" hasOnlySubstanceUnits="false" boundaryCondition="false" constant="false"/>
      <species id="TRP" name="TRP" compartment="DefaultCompartment" initialConcentration="1e-07" hasOnlySubstanceUnits="false" boundaryCondition="false" constant="false"/>
      <species id="TTP" name="TTP" compartment="DefaultCompartment" initialConcentration="1e-07" hasOnlySubstanceUnits="false" boundaryCondition="false" constant="false"/>
      <species id="TYR" name="TYR" compartment="DefaultCompartment" initialConcentration="1e-07" hasOnlySubstanceUnits="false" boundaryCondition="false" constant="false"/>
      <species id="met_836" name="Type-I-LTA" compartment="DefaultCompartment" initialConcentration="1e-07" hasOnlySubstanceUnits="false" boundaryCondition="false" constant="false"/>
      <species id="UDP" name="UDP" compartment="DefaultCompartment" initialConcentration="1e-07" hasOnlySubstanceUnits="false" boundaryCondition="false" constant="false"/>
      <species id="met_838" name="UDP-AA-GLUTAMATE" compartment="DefaultCompartment" initialConcentration="1e-07" hasOnlySubstanceUnits="false" boundaryCondition="false" constant="false"/>
      <species id="met_839" name="UDP-AAGM-DIAMINOHEPTANEDIOATE" compartment="DefaultCompartment" initialConcentration="1e-07" hasOnlySubstanceUnits="false" boundaryCondition="false" constant="false"/>
      <species id="met_840" name="UDP-ACETYL-CARBOXYVINYL-GLUCOSAMINE" compartment="DefaultCompartment" initialConcentration="1e-07" hasOnlySubstanceUnits="false" boundaryCondition="false" constant="false"/>
      <species id="met_841" name="UDP-MANNAC" compartment="DefaultCompartment" initialConcentration="1e-07" hasOnlySubstanceUnits="false" boundaryCondition="false" constant="false"/>
      <species id="met_842" name="UDP-MANNACA" compartment="DefaultCompartment" initialConcentration="1e-07" hasOnlySubstanceUnits="false" boundaryCondition="false" constant="false"/>
      <species id="met_843" name="UDP-N-ACETYL-D-GLUCOSAMINE" compartment="DefaultCompartment" initialConcentration="1e-07" hasOnlySubstanceUnits="false" boundaryCondition="false" constant="false"/>
      <species id="met_844" name="UDP-N-ACETYLMURAMATE" compartment="DefaultCompartment" initialConcentration="1e-07" hasOnlySubstanceUnits="false" boundaryCondition="false" constant="false"/>
      <species id="UMP" name="UMP" compartment="DefaultCompartment" initialConcentration="1e-07" hasOnlySubstanceUnits="false" boundaryCondition="false" constant="false"/>
      <species id="met_846" name="UNDECAPRENYL-DIPHOSPHATE" compartment="DefaultCompartment" initialConcentration="1e-07" hasOnlySubstanceUnits="false" boundaryCondition="false" constant="false"/>
      <species id="URACIL" name="URACIL" compartment="DefaultCompartment" initialConcentration="1e-07" hasOnlySubstanceUnits="false" boundaryCondition="false" constant="false"/>
      <species id="URATE" name="URATE" compartment="DefaultCompartment" initialConcentration="1e-07" hasOnlySubstanceUnits="false" boundaryCondition="false" constant="false"/>
      <species id="UREA" name="UREA" compartment="DefaultCompartment" initialConcentration="1e-07" hasOnlySubstanceUnits="false" boundaryCondition="false" constant="false"/>
      <species id="URIDINE" name="URIDINE" compartment="DefaultCompartment" initialConcentration="1e-07" hasOnlySubstanceUnits="false" boundaryCondition="false" constant="false"/>
      <species id="UROCANATE" name="UROCANATE" compartment="DefaultCompartment" initialConcentration="1e-07" hasOnlySubstanceUnits="false" boundaryCondition="false" constant="false"/>
      <species id="met_852" name="UROPORPHYRINOGEN-III" compartment="DefaultCompartment" initialConcentration="1e-07" hasOnlySubstanceUnits="false" boundaryCondition="false" constant="false"/>
      <species id="UTP" name="UTP" compartment="DefaultCompartment" initialConcentration="1e-07" hasOnlySubstanceUnits="false" boundaryCondition="false" constant="false"/>
      <species id="VAL" name="VAL" compartment="DefaultCompartment" initialConcentration="1e-07" hasOnlySubstanceUnits="false" boundaryCondition="false" constant="false"/>
      <species id="VANILLYL_MANDELATE" name="VANILLYL_MANDELATE" compartment="DefaultCompartment" initialConcentration="1e-07" hasOnlySubstanceUnits="false" boundaryCondition="false" constant="false"/>
      <species id="WATER" name="WATER" compartment="DefaultCompartment" initialConcentration="1e-07" hasOnlySubstanceUnits="false" boundaryCondition="false" constant="false"/>
      <species id="XANTHINE" name="XANTHINE" compartment="DefaultCompartment" initialConcentration="1e-07" hasOnlySubstanceUnits="false" boundaryCondition="false" constant="false"/>
      <species id="XANTHOSINE" name="XANTHOSINE" compartment="DefaultCompartment" initialConcentration="1e-07" hasOnlySubstanceUnits="false" boundaryCondition="false" constant="false"/>
      <species id="met_859" name="XANTHOSINE-5-PHOSPHATE" compartment="DefaultCompartment" initialConcentration="1e-07" hasOnlySubstanceUnits="false" boundaryCondition="false" constant="false"/>
      <species id="XYLOSE" name="XYLOSE" compartment="DefaultCompartment" initialConcentration="1e-07" hasOnlySubstanceUnits="false" boundaryCondition="false" constant="false"/>
      <species id="met_861" name="XYLULOSE-5-PHOSPHATE" compartment="DefaultCompartment" initialConcentration="1e-07" hasOnlySubstanceUnits="false" boundaryCondition="false" constant="false"/>
      <species id="met_862" name="diacyl-3-O-glucl-1-6-gluc-sn-glycerol" compartment="DefaultCompartment" initialConcentration="1e-07" hasOnlySubstanceUnits="false" boundaryCondition="false" constant="false"/>
      <species id="glycogen" name="glycogen" compartment="DefaultCompartment" initialConcentration="1e-07" hasOnlySubstanceUnits="false" boundaryCondition="false" constant="false"/>
      <species id="met_864" name="x_2-KETOGLUTARATE" compartment="DefaultCompartment" initialConcentration="1e-07" hasOnlySubstanceUnits="false" boundaryCondition="true" constant="true"/>
      <species id="x_ACET" name="x_ACET" compartment="DefaultCompartment" initialConcentration="1e-07" hasOnlySubstanceUnits="false" boundaryCondition="true" constant="true"/>
      <species id="x_ACETOIN" name="x_ACETOIN" compartment="DefaultCompartment" initialConcentration="1e-07" hasOnlySubstanceUnits="false" boundaryCondition="true" constant="true"/>
      <species id="x_AMMONIUM" name="x_AMMONIUM" compartment="DefaultCompartment" initialConcentration="1e-07" hasOnlySubstanceUnits="false" boundaryCondition="true" constant="true"/>
      <species id="x_ARG" name="x_ARG" compartment="DefaultCompartment" initialConcentration="1e-07" hasOnlySubstanceUnits="false" boundaryCondition="true" constant="true"/>
      <species id="x_ASN" name="x_ASN" compartment="DefaultCompartment" initialConcentration="1e-07" hasOnlySubstanceUnits="false" boundaryCondition="true" constant="true"/>
      <species id="x_ATP" name="x_ATP" compartment="DefaultCompartment" initialConcentration="1e-07" hasOnlySubstanceUnits="false" boundaryCondition="true" constant="true"/>
      <species id="x_AWork" name="x_AWork" compartment="DefaultCompartment" initialConcentration="1e-07" hasOnlySubstanceUnits="false" boundaryCondition="true" constant="true"/>
      <species id="x_Autoinducer" name="x_Autoinducer" compartment="DefaultCompartment" initialConcentration="1e-07" hasOnlySubstanceUnits="false" boundaryCondition="true" constant="true"/>
      <species id="x_BUTANEDIOL" name="x_BUTANEDIOL" compartment="DefaultCompartment" initialConcentration="1e-07" hasOnlySubstanceUnits="false" boundaryCondition="true" constant="true"/>
      <species id="x_BUTANOL" name="x_BUTANOL" compartment="DefaultCompartment" initialConcentration="1e-07" hasOnlySubstanceUnits="false" boundaryCondition="true" constant="true"/>
      <species id="x_BUTYRIC_ACID" name="x_BUTYRIC_ACID" compartment="DefaultCompartment" initialConcentration="1e-07" hasOnlySubstanceUnits="false" boundaryCondition="true" constant="true"/>
      <species id="met_876" name="x_CARBON-DIOXIDE" compartment="DefaultCompartment" initialConcentration="1e-07" hasOnlySubstanceUnits="false" boundaryCondition="true" constant="true"/>
      <species id="x_CL" name="x_CL" compartment="DefaultCompartment" initialConcentration="1e-07" hasOnlySubstanceUnits="false" boundaryCondition="true" constant="true"/>
      <species id="x_CTP" name="x_CTP" compartment="DefaultCompartment" initialConcentration="1e-07" hasOnlySubstanceUnits="false" boundaryCondition="true" constant="true"/>
      <species id="x_CYS" name="x_CYS" compartment="DefaultCompartment" initialConcentration="1e-07" hasOnlySubstanceUnits="false" boundaryCondition="true" constant="true"/>
      <species id="x_CoA" name="x_CoA" compartment="DefaultCompartment" initialConcentration="1e-07" hasOnlySubstanceUnits="false" boundaryCondition="true" constant="true"/>
      <species id="met_881" name="x_D-LACTATE" compartment="DefaultCompartment" initialConcentration="1e-07" hasOnlySubstanceUnits="false" boundaryCondition="true" constant="true"/>
      <species id="x_DAG" name="x_DAG" compartment="DefaultCompartment" initialConcentration="1e-07" hasOnlySubstanceUnits="false" boundaryCondition="true" constant="true"/>
      <species id="x_DATP" name="x_DATP" compartment="DefaultCompartment" initialConcentration="1e-07" hasOnlySubstanceUnits="false" boundaryCondition="true" constant="true"/>
      <species id="x_DCTP" name="x_DCTP" compartment="DefaultCompartment" initialConcentration="1e-07" hasOnlySubstanceUnits="false" boundaryCondition="true" constant="true"/>
      <species id="x_DGTP" name="x_DGTP" compartment="DefaultCompartment" initialConcentration="1e-07" hasOnlySubstanceUnits="false" boundaryCondition="true" constant="true"/>
      <species id="x_DTTP" name="x_DTTP" compartment="DefaultCompartment" initialConcentration="1e-07" hasOnlySubstanceUnits="false" boundaryCondition="true" constant="true"/>
      <species id="x_ETOH" name="x_ETOH" compartment="DefaultCompartment" initialConcentration="1e-07" hasOnlySubstanceUnits="false" boundaryCondition="true" constant="true"/>
      <species id="x_FAD" name="x_FAD" compartment="DefaultCompartment" initialConcentration="1e-07" hasOnlySubstanceUnits="false" boundaryCondition="true" constant="true"/>
      <species id="x_FORMATE" name="x_FORMATE" compartment="DefaultCompartment" initialConcentration="1e-07" hasOnlySubstanceUnits="false" boundaryCondition="true" constant="true"/>
      <species id="x_GLC" name="x_GLC" compartment="DefaultCompartment" initialConcentration="1e-07" hasOnlySubstanceUnits="false" boundaryCondition="true" constant="true"/>
      <species id="met_891" name="x_GLC-DAG" compartment="DefaultCompartment" initialConcentration="1e-07" hasOnlySubstanceUnits="false" boundaryCondition="true" constant="true"/>
      <species id="met_892" name="x_GLC2-DAG" compartment="DefaultCompartment" initialConcentration="1e-07" hasOnlySubstanceUnits="false" boundaryCondition="true" constant="true"/>
      <species id="x_GLN" name="x_GLN" compartment="DefaultCompartment" initialConcentration="1e-07" hasOnlySubstanceUnits="false" boundaryCondition="true" constant="true"/>
      <species id="x_GLT" name="x_GLT" compartment="DefaultCompartment" initialConcentration="1e-07" hasOnlySubstanceUnits="false" boundaryCondition="true" constant="true"/>
      <species id="x_GLY" name="x_GLY" compartment="DefaultCompartment" initialConcentration="1e-07" hasOnlySubstanceUnits="false" boundaryCondition="true" constant="true"/>
      <species id="x_GTP" name="x_GTP" compartment="DefaultCompartment" initialConcentration="1e-07" hasOnlySubstanceUnits="false" boundaryCondition="true" constant="true"/>
      <species id="x_HIS" name="x_HIS" compartment="DefaultCompartment" initialConcentration="1e-07" hasOnlySubstanceUnits="false" boundaryCondition="true" constant="true"/>
      <species id="x_HS" name="x_HS" compartment="DefaultCompartment" initialConcentration="1e-07" hasOnlySubstanceUnits="false" boundaryCondition="true" constant="true"/>
      <species id="x_ILE" name="x_ILE" compartment="DefaultCompartment" initialConcentration="1e-07" hasOnlySubstanceUnits="false" boundaryCondition="true" constant="true"/>
      <species id="met_900" name="x_L-ALPHA-ALANINE" compartment="DefaultCompartment" initialConcentration="1e-07" hasOnlySubstanceUnits="false" boundaryCondition="true" constant="true"/>
      <species id="met_901" name="x_L-ASPARTATE" compartment="DefaultCompartment" initialConcentration="1e-07" hasOnlySubstanceUnits="false" boundaryCondition="true" constant="true"/>
      <species id="met_902" name="x_L-LACTATE" compartment="DefaultCompartment" initialConcentration="1e-07" hasOnlySubstanceUnits="false" boundaryCondition="true" constant="true"/>
      <species id="met_903" name="x_L-ORNITHINE" compartment="DefaultCompartment" initialConcentration="1e-07" hasOnlySubstanceUnits="false" boundaryCondition="true" constant="true"/>
      <species id="x_LEU" name="x_LEU" compartment="DefaultCompartment" initialConcentration="1e-07" hasOnlySubstanceUnits="false" boundaryCondition="true" constant="true"/>
      <species id="x_LTA" name="x_LTA" compartment="DefaultCompartment" initialConcentration="1e-07" hasOnlySubstanceUnits="false" boundaryCondition="true" constant="true"/>
      <species id="x_LYS" name="x_LYS" compartment="DefaultCompartment" initialConcentration="1e-07" hasOnlySubstanceUnits="false" boundaryCondition="true" constant="true"/>
      <species id="x_MET" name="x_MET" compartment="DefaultCompartment" initialConcentration="1e-07" hasOnlySubstanceUnits="false" boundaryCondition="true" constant="true"/>
      <species id="x_Menaquinone" name="x_Menaquinone" compartment="DefaultCompartment" initialConcentration="1e-07" hasOnlySubstanceUnits="false" boundaryCondition="true" constant="true"/>
      <species id="met_909" name="x_NA+" compartment="DefaultCompartment" initialConcentration="1e-07" hasOnlySubstanceUnits="false" boundaryCondition="true" constant="true"/>
      <species id="x_NAD" name="x_NAD" compartment="DefaultCompartment" initialConcentration="1e-07" hasOnlySubstanceUnits="false" boundaryCondition="true" constant="true"/>
      <species id="x_NADH" name="x_NADH" compartment="DefaultCompartment" initialConcentration="1e-07" hasOnlySubstanceUnits="false" boundaryCondition="true" constant="true"/>
      <species id="x_NADP" name="x_NADP" compartment="DefaultCompartment" initialConcentration="1e-07" hasOnlySubstanceUnits="false" boundaryCondition="true" constant="true"/>
      <species id="x_NADPH" name="x_NADPH" compartment="DefaultCompartment" initialConcentration="1e-07" hasOnlySubstanceUnits="false" boundaryCondition="true" constant="true"/>
      <species id="x_NIACINE" name="x_NIACINE" compartment="DefaultCompartment" initialConcentration="1e-07" hasOnlySubstanceUnits="false" boundaryCondition="true" constant="true"/>
      <species id="x_O2" name="x_O2" compartment="DefaultCompartment" initialConcentration="1e-07" hasOnlySubstanceUnits="false" boundaryCondition="true" constant="true"/>
      <species id="x_PG" name="x_PG" compartment="DefaultCompartment" initialConcentration="1e-07" hasOnlySubstanceUnits="false" boundaryCondition="true" constant="true"/>
      <species id="x_PHE" name="x_PHE" compartment="DefaultCompartment" initialConcentration="1e-07" hasOnlySubstanceUnits="false" boundaryCondition="true" constant="true"/>
      <species id="x_PIA1" name="x_PIA1" compartment="DefaultCompartment" initialConcentration="1e-07" hasOnlySubstanceUnits="false" boundaryCondition="true" constant="true"/>
      <species id="x_PIA2" name="x_PIA2" compartment="DefaultCompartment" initialConcentration="1e-07" hasOnlySubstanceUnits="false" boundaryCondition="true" constant="true"/>
      <species id="x_PIA3" name="x_PIA3" compartment="DefaultCompartment" initialConcentration="1e-07" hasOnlySubstanceUnits="false" boundaryCondition="true" constant="true"/>
      <species id="x_PRO" name="x_PRO" compartment="DefaultCompartment" initialConcentration="1e-07" hasOnlySubstanceUnits="false" boundaryCondition="true" constant="true"/>
      <species id="x_PROTON" name="x_PROTON" compartment="DefaultCompartment" initialConcentration="1e-07" hasOnlySubstanceUnits="false" boundaryCondition="true" constant="true"/>
      <species id="x_PepGly" name="x_PepGly" compartment="DefaultCompartment" initialConcentration="1e-07" hasOnlySubstanceUnits="false" boundaryCondition="true" constant="true"/>
      <species id="x_Pi" name="x_Pi" compartment="DefaultCompartment" initialConcentration="1e-07" hasOnlySubstanceUnits="false" boundaryCondition="true" constant="true"/>
      <species id="x_SER" name="x_SER" compartment="DefaultCompartment" initialConcentration="1e-07" hasOnlySubstanceUnits="false" boundaryCondition="true" constant="true"/>
      <species id="x_SUC" name="x_SUC" compartment="DefaultCompartment" initialConcentration="1e-07" hasOnlySubstanceUnits="false" boundaryCondition="true" constant="true"/>
      <species id="x_SULFATE" name="x_SULFATE" compartment="DefaultCompartment" initialConcentration="1e-07" hasOnlySubstanceUnits="false" boundaryCondition="true" constant="true"/>
      <species id="x_THR" name="x_THR" compartment="DefaultCompartment" initialConcentration="1e-07" hasOnlySubstanceUnits="false" boundaryCondition="true" constant="true"/>
      <species id="x_TRP" name="x_TRP" compartment="DefaultCompartment" initialConcentration="1e-07" hasOnlySubstanceUnits="false" boundaryCondition="true" constant="true"/>
      <species id="x_TYR" name="x_TYR" compartment="DefaultCompartment" initialConcentration="1e-07" hasOnlySubstanceUnits="false" boundaryCondition="true" constant="true"/>
      <species id="x_UTP" name="x_UTP" compartment="DefaultCompartment" initialConcentration="1e-07" hasOnlySubstanceUnits="false" boundaryCondition="true" constant="true"/>
      <species id="x_VAL" name="x_VAL" compartment="DefaultCompartment" initialConcentration="1e-07" hasOnlySubstanceUnits="false" boundaryCondition="true" constant="true"/>
      <species id="x_WATER" name="x_WATER" compartment="DefaultCompartment" initialConcentration="1e-07" hasOnlySubstanceUnits="false" boundaryCondition="true" constant="true"/>
      <species id="met_934" name="x_WTA-PG_tx" compartment="DefaultCompartment" initialConcentration="1e-07" hasOnlySubstanceUnits="false" boundaryCondition="true" constant="true"/>
      <species id="x_acCoA" name="x_acCoA" compartment="DefaultCompartment" initialConcentration="1e-07" hasOnlySubstanceUnits="false" boundaryCondition="true" constant="true"/>
      <species id="x_glycogen" name="x_glycogen" compartment="DefaultCompartment" initialConcentration="1e-07" hasOnlySubstanceUnits="false" boundaryCondition="true" constant="true"/>
      <species id="x_succCoA" name="x_succCoA" compartment="DefaultCompartment" initialConcentration="1e-07" hasOnlySubstanceUnits="false" boundaryCondition="true" constant="true"/>
    </listOfSpecies>
    <listOfReactions>
      <reaction id="reac_0" name="1.1.1.178-RXN" reversible="true">
        <listOfReactants>
          <speciesReference id="met_17_reac_0" species="met_17" stoichiometry="1" constant="false"/>
          <speciesReference id="NAD_reac_0" species="NAD" stoichiometry="1" constant="false"/>
        </listOfReactants>
        <listOfProducts>
          <speciesReference id="PROTON_reac_0" species="PROTON" stoichiometry="1" constant="false"/>
          <speciesReference id="NADH_reac_0" species="NADH" stoichiometry="1" constant="false"/>
          <speciesReference id="met_18_reac_0" species="met_18" stoichiometry="1" constant="false"/>
        </listOfProducts>
      </reaction>
      <reaction id="reac_1" name="1.1.1.259-RXN" reversible="true">
        <listOfReactants>
          <speciesReference id="met_35_reac_1" species="met_35" stoichiometry="1" constant="false"/>
          <speciesReference id="NAD_reac_1" species="NAD" stoichiometry="1" constant="false"/>
        </listOfReactants>
        <listOfProducts>
          <speciesReference id="PROTON_reac_1" species="PROTON" stoichiometry="1" constant="false"/>
          <speciesReference id="NADH_reac_1" species="NADH" stoichiometry="1" constant="false"/>
          <speciesReference id="met_40_reac_1" species="met_40" stoichiometry="1" constant="false"/>
        </listOfProducts>
      </reaction>
      <reaction id="reac_2" name="1.1.1.34-RXN" reversible="true">
        <listOfReactants>
          <speciesReference id="NADP_reac_2" species="NADP" stoichiometry="2" constant="false"/>
          <speciesReference id="MEVALONATE_reac_2" species="MEVALONATE" stoichiometry="1" constant="false"/>
          <speciesReference id="met_153_reac_2" species="met_153" stoichiometry="1" constant="false"/>
        </listOfReactants>
        <listOfProducts>
          <speciesReference id="NADPH_reac_2" species="NADPH" stoichiometry="2" constant="false"/>
          <speciesReference id="PROTON_reac_2" species="PROTON" stoichiometry="2" constant="false"/>
          <speciesReference id="met_32_reac_2" species="met_32" stoichiometry="1" constant="false"/>
        </listOfProducts>
      </reaction>
      <reaction id="reac_3" name="1.1.1.39-RXN" reversible="false">
        <listOfReactants>
          <speciesReference id="MAL_reac_3" species="MAL" stoichiometry="1" constant="false"/>
          <speciesReference id="NAD_reac_3" species="NAD" stoichiometry="1" constant="false"/>
        </listOfReactants>
        <listOfProducts>
          <speciesReference id="met_137_reac_3" species="met_137" stoichiometry="1" constant="false"/>
          <speciesReference id="PYRUVATE_reac_3" species="PYRUVATE" stoichiometry="1" constant="false"/>
          <speciesReference id="NADH_reac_3" species="NADH" stoichiometry="1" constant="false"/>
        </listOfProducts>
      </reaction>
      <reaction id="reac_4" name="1.1.1.8-RXN" reversible="false">
        <listOfReactants>
          <speciesReference id="met_517_reac_4" species="met_517" stoichiometry="1" constant="false"/>
          <speciesReference id="PROTON_reac_4" species="PROTON" stoichiometry="1" constant="false"/>
          <speciesReference id="NADH_reac_4" species="NADH" stoichiometry="1" constant="false"/>
        </listOfReactants>
        <listOfProducts>
          <speciesReference id="met_573_reac_4" species="met_573" stoichiometry="1" constant="false"/>
          <speciesReference id="NAD_reac_4" species="NAD" stoichiometry="1" constant="false"/>
        </listOfProducts>
      </reaction>
      <reaction id="reac_5" name="1.13.11.25-RXN" reversible="false">
        <listOfReactants>
          <speciesReference id="met_721_reac_5" species="met_721" stoichiometry="1" constant="false"/>
          <speciesReference id="met_252_reac_5" species="met_252" stoichiometry="1" constant="false"/>
        </listOfReactants>
        <listOfProducts>
          <speciesReference id="PROTON_reac_5" species="PROTON" stoichiometry="1" constant="false"/>
          <speciesReference id="met_33_reac_5" species="met_33" stoichiometry="1" constant="false"/>
        </listOfProducts>
      </reaction>
      <reaction id="reac_6" name="1.2.1.25-RXN" reversible="false">
        <listOfReactants>
          <speciesReference id="met_153_reac_6" species="met_153" stoichiometry="1" constant="false"/>
          <speciesReference id="met_15_reac_6" species="met_15" stoichiometry="1" constant="false"/>
          <speciesReference id="NAD_reac_6" species="NAD" stoichiometry="1" constant="false"/>
        </listOfReactants>
        <listOfProducts>
          <speciesReference id="met_137_reac_6" species="met_137" stoichiometry="1" constant="false"/>
          <speciesReference id="NADH_reac_6" species="NADH" stoichiometry="1" constant="false"/>
          <speciesReference id="met_615_reac_6" species="met_615" stoichiometry="1" constant="false"/>
        </listOfProducts>
      </reaction>
      <reaction id="reac_7" name="1.2.1.65-RXN" reversible="false">
        <listOfReactants>
          <speciesReference id="SALICYLALDEHYDE_reac_7" species="SALICYLALDEHYDE" stoichiometry="1" constant="false"/>
          <speciesReference id="WATER_reac_7" species="WATER" stoichiometry="1" constant="false"/>
          <speciesReference id="NAD_reac_7" species="NAD" stoichiometry="1" constant="false"/>
        </listOfReactants>
        <listOfProducts>
          <speciesReference id="met_172_reac_7" species="met_172" stoichiometry="1" constant="false"/>
          <speciesReference id="PROTON_reac_7" species="PROTON" stoichiometry="2" constant="false"/>
          <speciesReference id="NADH_reac_7" species="NADH" stoichiometry="1" constant="false"/>
        </listOfProducts>
      </reaction>
      <reaction id="reac_8" name="1.2.3.3-RXN" reversible="false">
        <listOfReactants>
          <speciesReference id="met_721_reac_8" species="met_721" stoichiometry="1" constant="false"/>
          <speciesReference id="PYRUVATE_reac_8" species="PYRUVATE" stoichiometry="1" constant="false"/>
          <speciesReference id="PROTON_reac_8" species="PROTON" stoichiometry="1" constant="false"/>
          <speciesReference id="Pi_reac_8" species="Pi" stoichiometry="1" constant="false"/>
        </listOfReactants>
        <listOfProducts>
          <speciesReference id="met_137_reac_8" species="met_137" stoichiometry="1" constant="false"/>
          <speciesReference id="met_595_reac_8" species="met_595" stoichiometry="1" constant="false"/>
          <speciesReference id="met_89_reac_8" species="met_89" stoichiometry="1" constant="false"/>
        </listOfProducts>
      </reaction>
      <reaction id="reac_9" name="1.4.3.19-RXN" reversible="false">
        <listOfReactants>
          <speciesReference id="met_721_reac_9" species="met_721" stoichiometry="1" constant="false"/>
          <speciesReference id="GLY_reac_9" species="GLY" stoichiometry="1" constant="false"/>
          <speciesReference id="WATER_reac_9" species="WATER" stoichiometry="1" constant="false"/>
        </listOfReactants>
        <listOfProducts>
          <speciesReference id="met_595_reac_9" species="met_595" stoichiometry="1" constant="false"/>
          <speciesReference id="GLYOX_reac_9" species="GLYOX" stoichiometry="1" constant="false"/>
          <speciesReference id="AMMONIUM_reac_9" species="AMMONIUM" stoichiometry="1" constant="false"/>
        </listOfProducts>
      </reaction>
      <reaction id="reac_10" name="1.5.1.15-RXN" reversible="true">
        <listOfReactants>
          <speciesReference id="met_673_reac_10" species="met_673" stoichiometry="1" constant="false"/>
          <speciesReference id="PROTON_reac_10" species="PROTON" stoichiometry="2" constant="false"/>
          <speciesReference id="NAD_reac_10" species="NAD" stoichiometry="1" constant="false"/>
        </listOfReactants>
        <listOfProducts>
          <speciesReference id="met_58_reac_10" species="met_58" stoichiometry="1" constant="false"/>
          <speciesReference id="NADH_reac_10" species="NADH" stoichiometry="1" constant="false"/>
        </listOfProducts>
      </reaction>
      <reaction id="reac_11" name="1.5.1.19-RXN" reversible="false">
        <listOfReactants>
          <speciesReference id="NADP_reac_11" species="NADP" stoichiometry="1" constant="false"/>
          <speciesReference id="met_336_reac_11" species="met_336" stoichiometry="1" constant="false"/>
          <speciesReference id="WATER_reac_11" species="WATER" stoichiometry="1" constant="false"/>
        </listOfReactants>
        <listOfProducts>
          <speciesReference id="NADPH_reac_11" species="NADPH" stoichiometry="1" constant="false"/>
          <speciesReference id="ARG_reac_11" species="ARG" stoichiometry="1" constant="false"/>
          <speciesReference id="PROTON_reac_11" species="PROTON" stoichiometry="1" constant="false"/>
          <speciesReference id="met_16_reac_11" species="met_16" stoichiometry="1" constant="false"/>
        </listOfProducts>
      </reaction>
      <reaction id="reac_12" name="1.5.1.20-RXN" reversible="true">
        <listOfReactants>
          <speciesReference id="met_66_reac_12" species="met_66" stoichiometry="1" constant="false"/>
          <speciesReference id="NAD_reac_12" species="NAD" stoichiometry="1" constant="false"/>
        </listOfReactants>
        <listOfProducts>
          <speciesReference id="met_673_reac_12" species="met_673" stoichiometry="1" constant="false"/>
          <speciesReference id="PROTON_reac_12" species="PROTON" stoichiometry="1" constant="false"/>
          <speciesReference id="NADH_reac_12" species="NADH" stoichiometry="1" constant="false"/>
        </listOfProducts>
      </reaction>
      <reaction id="reac_13" name="1.7.2.2-RXN" reversible="false">
        <listOfReactants>
          <speciesReference id="met_462_reac_13" species="met_462" stoichiometry="6" constant="false"/>
          <speciesReference id="PROTON_reac_13" species="PROTON" stoichiometry="8" constant="false"/>
          <speciesReference id="NITRITE_reac_13" species="NITRITE" stoichiometry="1" constant="false"/>
        </listOfReactants>
        <listOfProducts>
          <speciesReference id="met_461_reac_13" species="met_461" stoichiometry="6" constant="false"/>
          <speciesReference id="WATER_reac_13" species="WATER" stoichiometry="2" constant="false"/>
          <speciesReference id="AMMONIUM_reac_13" species="AMMONIUM" stoichiometry="1" constant="false"/>
        </listOfProducts>
      </reaction>
      <reaction id="reac_14" name="1.8.4.8-RXN" reversible="true">
        <listOfReactants>
          <speciesReference id="PROTON_reac_14" species="PROTON" stoichiometry="2" constant="false"/>
          <speciesReference id="met_27_reac_14" species="met_27" stoichiometry="1" constant="false"/>
          <speciesReference id="SO3_reac_14" species="SO3" stoichiometry="1" constant="false"/>
          <speciesReference id="met_723_reac_14" species="met_723" stoichiometry="1" constant="false"/>
        </listOfReactants>
        <listOfProducts>
          <speciesReference id="PAPS_reac_14" species="PAPS" stoichiometry="1" constant="false"/>
          <speciesReference id="met_782_reac_14" species="met_782" stoichiometry="1" constant="false"/>
        </listOfProducts>
      </reaction>
      <reaction id="reac_15" name="1PFRUCTPHOSN-RXN" reversible="false">
        <listOfReactants>
          <speciesReference id="ATP_reac_15" species="ATP" stoichiometry="1" constant="false"/>
          <speciesReference id="FRU1P_reac_15" species="FRU1P" stoichiometry="1" constant="false"/>
        </listOfReactants>
        <listOfProducts>
          <speciesReference id="met_545_reac_15" species="met_545" stoichiometry="1" constant="false"/>
          <speciesReference id="PROTON_reac_15" species="PROTON" stoichiometry="1" constant="false"/>
          <speciesReference id="ADP_reac_15" species="ADP" stoichiometry="1" constant="false"/>
        </listOfProducts>
      </reaction>
      <reaction id="reac_16" name="1TRANSKETO-RXN" reversible="true">
        <listOfReactants>
          <speciesReference id="GAP_reac_16" species="GAP" stoichiometry="1" constant="false"/>
          <speciesReference id="met_478_reac_16" species="met_478" stoichiometry="1" constant="false"/>
        </listOfReactants>
        <listOfProducts>
          <speciesReference id="met_778_reac_16" species="met_778" stoichiometry="1" constant="false"/>
          <speciesReference id="met_861_reac_16" species="met_861" stoichiometry="1" constant="false"/>
        </listOfProducts>
      </reaction>
      <reaction id="reac_17" name="2-DEHYDROPANTOATE-REDUCT-RXN" reversible="false">
        <listOfReactants>
          <speciesReference id="NADPH_reac_17" species="NADPH" stoichiometry="1" constant="false"/>
          <speciesReference id="met_12_reac_17" species="met_12" stoichiometry="1" constant="false"/>
          <speciesReference id="PROTON_reac_17" species="PROTON" stoichiometry="1" constant="false"/>
        </listOfReactants>
        <listOfProducts>
          <speciesReference id="NADP_reac_17" species="NADP" stoichiometry="1" constant="false"/>
          <speciesReference id="met_641_reac_17" species="met_641" stoichiometry="1" constant="false"/>
        </listOfProducts>
      </reaction>
      <reaction id="reac_18" name="2-ISOPROPYLMALATESYN-RXN" reversible="true">
        <listOfReactants>
          <speciesReference id="met_85_reac_18" species="met_85" stoichiometry="1" constant="false"/>
          <speciesReference id="WATER_reac_18" species="WATER" stoichiometry="1" constant="false"/>
          <speciesReference id="met_15_reac_18" species="met_15" stoichiometry="1" constant="false"/>
        </listOfReactants>
        <listOfProducts>
          <speciesReference id="met_28_reac_18" species="met_28" stoichiometry="1" constant="false"/>
          <speciesReference id="met_153_reac_18" species="met_153" stoichiometry="1" constant="false"/>
          <speciesReference id="PROTON_reac_18" species="PROTON" stoichiometry="1" constant="false"/>
        </listOfProducts>
      </reaction>
      <reaction id="reac_19" name="2-KETOGLUTARATE_bp_tx" reversible="false">
        <listOfReactants>
          <speciesReference id="PROTON_reac_19" species="PROTON" stoichiometry="2" constant="false"/>
          <speciesReference id="met_16_reac_19" species="met_16" stoichiometry="1" constant="false"/>
        </listOfReactants>
        <listOfProducts>
          <speciesReference id="met_864_reac_19" species="met_864" stoichiometry="1" constant="false"/>
          <speciesReference id="x_PROTON_reac_19" species="x_PROTON" stoichiometry="2" constant="false"/>
        </listOfProducts>
      </reaction>
      <reaction id="reac_20" name="2-METHYLACYL-COA-DEHYDROGENASE-RXN" reversible="true">
        <listOfReactants>
          <speciesReference id="MENAQUINONE_reac_20" species="MENAQUINONE" stoichiometry="1" constant="false"/>
          <speciesReference id="met_19_reac_20" species="met_19" stoichiometry="1" constant="false"/>
        </listOfReactants>
        <listOfProducts>
          <speciesReference id="met_170_reac_20" species="met_170" stoichiometry="1" constant="false"/>
          <speciesReference id="met_773_reac_20" species="met_773" stoichiometry="1" constant="false"/>
        </listOfProducts>
      </reaction>
      <reaction id="reac_21" name="2-METHYLCITRATE-SYNTHASE-RXN" reversible="false">
        <listOfReactants>
          <speciesReference id="WATER_reac_21" species="WATER" stoichiometry="1" constant="false"/>
          <speciesReference id="met_759_reac_21" species="met_759" stoichiometry="1" constant="false"/>
          <speciesReference id="OXALACETIC_ACID_reac_21" species="OXALACETIC_ACID" stoichiometry="1" constant="false"/>
        </listOfReactants>
        <listOfProducts>
          <speciesReference id="met_153_reac_21" species="met_153" stoichiometry="1" constant="false"/>
          <speciesReference id="PROTON_reac_21" species="PROTON" stoichiometry="1" constant="false"/>
          <speciesReference id="met_370_reac_21" species="met_370" stoichiometry="1" constant="false"/>
        </listOfProducts>
      </reaction>
      <reaction id="reac_22" name="2-OXOBUTYRATE-SYNTHASE-RXN" reversible="false">
        <listOfReactants>
          <speciesReference id="met_137_reac_22" species="met_137" stoichiometry="1" constant="false"/>
          <speciesReference id="met_759_reac_22" species="met_759" stoichiometry="1" constant="false"/>
          <speciesReference id="PROTON_reac_22" species="PROTON" stoichiometry="1" constant="false"/>
          <speciesReference id="met_784_reac_22" species="met_784" stoichiometry="2" constant="false"/>
        </listOfReactants>
        <listOfProducts>
          <speciesReference id="met_725_reac_22" species="met_725" stoichiometry="2" constant="false"/>
          <speciesReference id="met_153_reac_22" species="met_153" stoichiometry="1" constant="false"/>
          <speciesReference id="met_20_reac_22" species="met_20" stoichiometry="1" constant="false"/>
        </listOfProducts>
      </reaction>
      <reaction id="reac_23" name="2-OXOGLUTARATE-SYNTHASE-RXN" reversible="false">
        <listOfReactants>
          <speciesReference id="met_725_reac_23" species="met_725" stoichiometry="2" constant="false"/>
          <speciesReference id="met_153_reac_23" species="met_153" stoichiometry="1" constant="false"/>
          <speciesReference id="met_16_reac_23" species="met_16" stoichiometry="1" constant="false"/>
        </listOfReactants>
        <listOfProducts>
          <speciesReference id="met_137_reac_23" species="met_137" stoichiometry="1" constant="false"/>
          <speciesReference id="PROTON_reac_23" species="PROTON" stoichiometry="1" constant="false"/>
          <speciesReference id="met_784_reac_23" species="met_784" stoichiometry="2" constant="false"/>
          <speciesReference id="met_810_reac_23" species="met_810" stoichiometry="1" constant="false"/>
        </listOfProducts>
      </reaction>
      <reaction id="reac_24" name="2-OXOPENT-4-ENOATE-HYDRATASE-RXN" reversible="false">
        <listOfReactants>
          <speciesReference id="OXOPENTENOATE_reac_24" species="OXOPENTENOATE" stoichiometry="1" constant="false"/>
          <speciesReference id="WATER_reac_24" species="WATER" stoichiometry="1" constant="false"/>
        </listOfReactants>
        <listOfProducts>
          <speciesReference id="met_49_reac_24" species="met_49" stoichiometry="1" constant="false"/>
        </listOfProducts>
      </reaction>
      <reaction id="reac_25" name="2.1.1.151-RXN" reversible="false">
        <listOfReactants>
          <speciesReference id="met_789_reac_25" species="met_789" stoichiometry="1" constant="false"/>
          <speciesReference id="met_155_reac_25" species="met_155" stoichiometry="1" constant="false"/>
        </listOfReactants>
        <listOfProducts>
          <speciesReference id="met_94_reac_25" species="met_94" stoichiometry="1" constant="false"/>
          <speciesReference id="met_154_reac_25" species="met_154" stoichiometry="1" constant="false"/>
          <speciesReference id="PROTON_reac_25" species="PROTON" stoichiometry="1" constant="false"/>
        </listOfProducts>
      </reaction>
      <reaction id="reac_26" name="2.1.1.19-RXN" reversible="false">
        <listOfReactants>
          <speciesReference id="met_393_reac_26" species="met_393" stoichiometry="1" constant="false"/>
          <speciesReference id="met_65_reac_26" species="met_65" stoichiometry="1" constant="false"/>
          <speciesReference id="PROTON_reac_26" species="PROTON" stoichiometry="1" constant="false"/>
        </listOfReactants>
        <listOfProducts>
          <speciesReference id="TRIMETHYLSULFONIUM_reac_26" species="TRIMETHYLSULFONIUM" stoichiometry="1" constant="false"/>
          <speciesReference id="THF_reac_26" species="THF" stoichiometry="1" constant="false"/>
        </listOfProducts>
      </reaction>
      <reaction id="reac_27" name="2.3.1.157-RXN" reversible="true">
        <listOfReactants>
          <speciesReference id="met_85_reac_27" species="met_85" stoichiometry="1" constant="false"/>
          <speciesReference id="met_563_reac_27" species="met_563" stoichiometry="1" constant="false"/>
        </listOfReactants>
        <listOfProducts>
          <speciesReference id="met_153_reac_27" species="met_153" stoichiometry="1" constant="false"/>
          <speciesReference id="PROTON_reac_27" species="PROTON" stoichiometry="1" constant="false"/>
          <speciesReference id="met_680_reac_27" species="met_680" stoichiometry="1" constant="false"/>
        </listOfProducts>
      </reaction>
      <reaction id="reac_28" name="2.4.1.53-RXN" reversible="false">
        <listOfReactants>
          <speciesReference id="met_317_reac_28" species="met_317" stoichiometry="1" constant="false"/>
          <speciesReference id="met_843_reac_28" species="met_843" stoichiometry="1" constant="false"/>
        </listOfReactants>
        <listOfProducts>
          <speciesReference id="UDP_reac_28" species="UDP" stoichiometry="1" constant="false"/>
          <speciesReference id="PROTON_reac_28" species="PROTON" stoichiometry="1" constant="false"/>
          <speciesReference id="met_324_reac_28" species="met_324" stoichiometry="1" constant="false"/>
        </listOfProducts>
      </reaction>
      <reaction id="reac_29" name="2.5.1.19-RXN" reversible="true">
        <listOfReactants>
          <speciesReference id="met_800_reac_29" species="met_800" stoichiometry="1" constant="false"/>
          <speciesReference id="met_739_reac_29" species="met_739" stoichiometry="1" constant="false"/>
        </listOfReactants>
        <listOfProducts>
          <speciesReference id="met_31_reac_29" species="met_31" stoichiometry="1" constant="false"/>
          <speciesReference id="Pi_reac_29" species="Pi" stoichiometry="1" constant="false"/>
        </listOfProducts>
      </reaction>
      <reaction id="reac_30" name="2.5.1.64-RXN" reversible="false">
        <listOfReactants>
          <speciesReference id="ISOCHORISMATE_reac_30" species="ISOCHORISMATE" stoichiometry="1" constant="false"/>
          <speciesReference id="PROTON_reac_30" species="PROTON" stoichiometry="1" constant="false"/>
          <speciesReference id="met_16_reac_30" species="met_16" stoichiometry="1" constant="false"/>
        </listOfReactants>
        <listOfProducts>
          <speciesReference id="met_137_reac_30" species="met_137" stoichiometry="1" constant="false"/>
          <speciesReference id="met_427_reac_30" species="met_427" stoichiometry="1" constant="false"/>
        </listOfProducts>
      </reaction>
      <reaction id="reac_31" name="2.6.1.22-RXN" reversible="true">
        <listOfReactants>
          <speciesReference id="met_351_reac_31" species="met_351" stoichiometry="1" constant="false"/>
          <speciesReference id="met_16_reac_31" species="met_16" stoichiometry="1" constant="false"/>
        </listOfReactants>
        <listOfProducts>
          <speciesReference id="met_144_reac_31" species="met_144" stoichiometry="1" constant="false"/>
          <speciesReference id="GLT_reac_31" species="GLT" stoichiometry="1" constant="false"/>
        </listOfProducts>
      </reaction>
      <reaction id="reac_32" name="2.7.1.121-RXN" reversible="false">
        <listOfReactants>
          <speciesReference id="DIHYDROXYACETONE_reac_32" species="DIHYDROXYACETONE" stoichiometry="1" constant="false"/>
          <speciesReference id="met_739_reac_32" species="met_739" stoichiometry="1" constant="false"/>
        </listOfReactants>
        <listOfProducts>
          <speciesReference id="PYRUVATE_reac_32" species="PYRUVATE" stoichiometry="1" constant="false"/>
          <speciesReference id="met_517_reac_32" species="met_517" stoichiometry="1" constant="false"/>
        </listOfProducts>
      </reaction>
      <reaction id="reac_33" name="2.7.1.148-RXN" reversible="false">
        <listOfReactants>
          <speciesReference id="ATP_reac_33" species="ATP" stoichiometry="1" constant="false"/>
          <speciesReference id="met_46_reac_33" species="met_46" stoichiometry="1" constant="false"/>
        </listOfReactants>
        <listOfProducts>
          <speciesReference id="met_22_reac_33" species="met_22" stoichiometry="1" constant="false"/>
          <speciesReference id="PROTON_reac_33" species="PROTON" stoichiometry="1" constant="false"/>
          <speciesReference id="ADP_reac_33" species="ADP" stoichiometry="1" constant="false"/>
        </listOfProducts>
      </reaction>
      <reaction id="reac_34" name="2.7.3.9-RXN" reversible="false">
        <listOfReactants>
          <speciesReference id="met_599_reac_34" species="met_599" stoichiometry="1" constant="false"/>
          <speciesReference id="met_739_reac_34" species="met_739" stoichiometry="1" constant="false"/>
        </listOfReactants>
        <listOfProducts>
          <speciesReference id="PYRUVATE_reac_34" species="PYRUVATE" stoichiometry="1" constant="false"/>
          <speciesReference id="met_600_reac_34" species="met_600" stoichiometry="1" constant="false"/>
        </listOfProducts>
      </reaction>
      <reaction id="reac_35" name="2.7.7.13-RXN" reversible="false">
        <listOfReactants>
          <speciesReference id="PROTON_reac_35" species="PROTON" stoichiometry="1" constant="false"/>
          <speciesReference id="met_663_reac_35" species="met_663" stoichiometry="1" constant="false"/>
          <speciesReference id="GTP_reac_35" species="GTP" stoichiometry="1" constant="false"/>
        </listOfReactants>
        <listOfProducts>
          <speciesReference id="met_553_reac_35" species="met_553" stoichiometry="1" constant="false"/>
          <speciesReference id="PPI_reac_35" species="PPI" stoichiometry="1" constant="false"/>
        </listOfProducts>
      </reaction>
      <reaction id="reac_36" name="2.7.7.15-RXN" reversible="false">
        <listOfReactants>
          <speciesReference id="CTP_reac_36" species="CTP" stoichiometry="1" constant="false"/>
          <speciesReference id="met_746_reac_36" species="met_746" stoichiometry="1" constant="false"/>
          <speciesReference id="PROTON_reac_36" species="PROTON" stoichiometry="1" constant="false"/>
        </listOfReactants>
        <listOfProducts>
          <speciesReference id="PPI_reac_36" species="PPI" stoichiometry="1" constant="false"/>
          <speciesReference id="met_142_reac_36" species="met_142" stoichiometry="1" constant="false"/>
        </listOfProducts>
      </reaction>
      <reaction id="reac_37" name="2.7.7.34-RXN" reversible="false">
        <listOfReactants>
          <speciesReference id="met_557_reac_37" species="met_557" stoichiometry="1" constant="false"/>
          <speciesReference id="PROTON_reac_37" species="PROTON" stoichiometry="1" constant="false"/>
          <speciesReference id="GTP_reac_37" species="GTP" stoichiometry="1" constant="false"/>
        </listOfReactants>
        <listOfProducts>
          <speciesReference id="met_552_reac_37" species="met_552" stoichiometry="1" constant="false"/>
          <speciesReference id="PPI_reac_37" species="PPI" stoichiometry="1" constant="false"/>
        </listOfProducts>
      </reaction>
      <reaction id="reac_38" name="2.7.7.39-RXN" reversible="true">
        <listOfReactants>
          <speciesReference id="met_573_reac_38" species="met_573" stoichiometry="1" constant="false"/>
          <speciesReference id="CTP_reac_38" species="CTP" stoichiometry="1" constant="false"/>
          <speciesReference id="PROTON_reac_38" species="PROTON" stoichiometry="1" constant="false"/>
        </listOfReactants>
        <listOfProducts>
          <speciesReference id="met_369_reac_38" species="met_369" stoichiometry="1" constant="false"/>
          <speciesReference id="PPI_reac_38" species="PPI" stoichiometry="1" constant="false"/>
        </listOfProducts>
      </reaction>
      <reaction id="reac_39" name="2.7.7.40-RXN" reversible="true">
        <listOfReactants>
          <speciesReference id="met_344_reac_39" species="met_344" stoichiometry="1" constant="false"/>
          <speciesReference id="CTP_reac_39" species="CTP" stoichiometry="1" constant="false"/>
          <speciesReference id="PROTON_reac_39" species="PROTON" stoichiometry="1" constant="false"/>
        </listOfReactants>
        <listOfProducts>
          <speciesReference id="PPI_reac_39" species="PPI" stoichiometry="1" constant="false"/>
          <speciesReference id="met_173_reac_39" species="met_173" stoichiometry="1" constant="false"/>
        </listOfProducts>
      </reaction>
      <reaction id="reac_40" name="2.7.7.60-RXN" reversible="false">
        <listOfReactants>
          <speciesReference id="CTP_reac_40" species="CTP" stoichiometry="1" constant="false"/>
          <speciesReference id="PROTON_reac_40" species="PROTON" stoichiometry="1" constant="false"/>
          <speciesReference id="met_10_reac_40" species="met_10" stoichiometry="1" constant="false"/>
        </listOfReactants>
        <listOfProducts>
          <speciesReference id="met_46_reac_40" species="met_46" stoichiometry="1" constant="false"/>
          <speciesReference id="PPI_reac_40" species="PPI" stoichiometry="1" constant="false"/>
        </listOfProducts>
      </reaction>
      <reaction id="reac_41" name="2.8.3.9-RXN" reversible="false">
        <listOfReactants>
          <speciesReference id="BUTYRIC_ACID_reac_41" species="BUTYRIC_ACID" stoichiometry="1" constant="false"/>
          <speciesReference id="met_83_reac_41" species="met_83" stoichiometry="1" constant="false"/>
        </listOfReactants>
        <listOfProducts>
          <speciesReference id="met_38_reac_41" species="met_38" stoichiometry="1" constant="false"/>
          <speciesReference id="met_126_reac_41" species="met_126" stoichiometry="1" constant="false"/>
        </listOfProducts>
      </reaction>
      <reaction id="reac_42" name="24-DIAMINOPENTANOATE-DEHYDROGENASE-RXN-(NAD)" reversible="false">
        <listOfReactants>
          <speciesReference id="met_25_reac_42" species="met_25" stoichiometry="1" constant="false"/>
          <speciesReference id="WATER_reac_42" species="WATER" stoichiometry="1" constant="false"/>
          <speciesReference id="NAD_reac_42" species="NAD" stoichiometry="1" constant="false"/>
        </listOfReactants>
        <listOfProducts>
          <speciesReference id="met_332_reac_42" species="met_332" stoichiometry="1" constant="false"/>
          <speciesReference id="PROTON_reac_42" species="PROTON" stoichiometry="1" constant="false"/>
          <speciesReference id="NADH_reac_42" species="NADH" stoichiometry="1" constant="false"/>
          <speciesReference id="AMMONIUM_reac_42" species="AMMONIUM" stoichiometry="1" constant="false"/>
        </listOfProducts>
      </reaction>
      <reaction id="reac_43" name="2KETO-3METHYLVALERATE-RXN" reversible="true">
        <listOfReactants>
          <speciesReference id="met_14_reac_43" species="met_14" stoichiometry="1" constant="false"/>
          <speciesReference id="met_153_reac_43" species="met_153" stoichiometry="1" constant="false"/>
          <speciesReference id="NAD_reac_43" species="NAD" stoichiometry="1" constant="false"/>
        </listOfReactants>
        <listOfProducts>
          <speciesReference id="met_137_reac_43" species="met_137" stoichiometry="1" constant="false"/>
          <speciesReference id="met_19_reac_43" species="met_19" stoichiometry="1" constant="false"/>
          <speciesReference id="NADH_reac_43" species="NADH" stoichiometry="1" constant="false"/>
        </listOfProducts>
      </reaction>
      <reaction id="reac_44" name="2KETO-4METHYL-PENTANOATE-DEHYDROG-RXN" reversible="false">
        <listOfReactants>
          <speciesReference id="met_26_reac_44" species="met_26" stoichiometry="1" constant="false"/>
          <speciesReference id="met_153_reac_44" species="met_153" stoichiometry="1" constant="false"/>
          <speciesReference id="NAD_reac_44" species="NAD" stoichiometry="1" constant="false"/>
        </listOfReactants>
        <listOfProducts>
          <speciesReference id="met_137_reac_44" species="met_137" stoichiometry="1" constant="false"/>
          <speciesReference id="NADH_reac_44" species="NADH" stoichiometry="1" constant="false"/>
          <speciesReference id="met_618_reac_44" species="met_618" stoichiometry="1" constant="false"/>
        </listOfProducts>
      </reaction>
      <reaction id="reac_45" name="2OXOGLUTARATEDEH-RXN" reversible="false">
        <listOfReactants>
          <speciesReference id="met_153_reac_45" species="met_153" stoichiometry="1" constant="false"/>
          <speciesReference id="met_16_reac_45" species="met_16" stoichiometry="1" constant="false"/>
          <speciesReference id="NAD_reac_45" species="NAD" stoichiometry="1" constant="false"/>
        </listOfReactants>
        <listOfProducts>
          <speciesReference id="met_137_reac_45" species="met_137" stoichiometry="1" constant="false"/>
          <speciesReference id="NADH_reac_45" species="NADH" stoichiometry="1" constant="false"/>
          <speciesReference id="met_810_reac_45" species="met_810" stoichiometry="1" constant="false"/>
        </listOfProducts>
      </reaction>
      <reaction id="reac_46" name="2PGADEHYDRAT-RXN" reversible="true">
        <listOfReactants>
          <speciesReference id="met_21_reac_46" species="met_21" stoichiometry="1" constant="false"/>
        </listOfReactants>
        <listOfProducts>
          <speciesReference id="WATER_reac_46" species="WATER" stoichiometry="1" constant="false"/>
          <speciesReference id="met_739_reac_46" species="met_739" stoichiometry="1" constant="false"/>
        </listOfProducts>
      </reaction>
      <reaction id="reac_47" name="2TRANSKETO-RXN" reversible="true">
        <listOfReactants>
          <speciesReference id="met_861_reac_47" species="met_861" stoichiometry="1" constant="false"/>
          <speciesReference id="met_530_reac_47" species="met_530" stoichiometry="1" constant="false"/>
        </listOfReactants>
        <listOfProducts>
          <speciesReference id="GAP_reac_47" species="GAP" stoichiometry="1" constant="false"/>
          <speciesReference id="met_546_reac_47" species="met_546" stoichiometry="1" constant="false"/>
        </listOfProducts>
      </reaction>
      <reaction id="reac_48" name="3-CH3-2-OXOBUTANOATE-OH-CH3-XFER-RXN" reversible="true">
        <listOfReactants>
          <speciesReference id="WATER_reac_48" species="WATER" stoichiometry="1" constant="false"/>
          <speciesReference id="met_672_reac_48" species="met_672" stoichiometry="1" constant="false"/>
          <speciesReference id="met_15_reac_48" species="met_15" stoichiometry="1" constant="false"/>
        </listOfReactants>
        <listOfProducts>
          <speciesReference id="met_12_reac_48" species="met_12" stoichiometry="1" constant="false"/>
          <speciesReference id="THF_reac_48" species="THF" stoichiometry="1" constant="false"/>
        </listOfProducts>
      </reaction>
      <reaction id="reac_49" name="3-DEHYDROQUINATE-DEHYDRATASE-RXN" reversible="true">
        <listOfReactants>
          <speciesReference id="DEHYDROQUINATE_reac_49" species="DEHYDROQUINATE" stoichiometry="1" constant="false"/>
        </listOfReactants>
        <listOfProducts>
          <speciesReference id="met_29_reac_49" species="met_29" stoichiometry="1" constant="false"/>
          <speciesReference id="WATER_reac_49" species="WATER" stoichiometry="1" constant="false"/>
        </listOfProducts>
      </reaction>
      <reaction id="reac_50" name="3-DEHYDROQUINATE-SYNTHASE-RXN" reversible="true">
        <listOfReactants>
          <speciesReference id="met_30_reac_50" species="met_30" stoichiometry="1" constant="false"/>
        </listOfReactants>
        <listOfProducts>
          <speciesReference id="DEHYDROQUINATE_reac_50" species="DEHYDROQUINATE" stoichiometry="1" constant="false"/>
          <speciesReference id="Pi_reac_50" species="Pi" stoichiometry="1" constant="false"/>
        </listOfProducts>
      </reaction>
      <reaction id="reac_51" name="3-HYDROXBUTYRYL-COA-DEHYDRATASE-RXN" reversible="true">
        <listOfReactants>
          <speciesReference id="met_373_reac_51" species="met_373" stoichiometry="1" constant="false"/>
        </listOfReactants>
        <listOfProducts>
          <speciesReference id="met_453_reac_51" species="met_453" stoichiometry="1" constant="false"/>
          <speciesReference id="WATER_reac_51" species="WATER" stoichiometry="1" constant="false"/>
        </listOfProducts>
      </reaction>
      <reaction id="reac_52" name="3-HYDROXYISOBUTYRATE-DEHYDROGENASE-RXN" reversible="true">
        <listOfReactants>
          <speciesReference id="NAD_reac_52" species="NAD" stoichiometry="1" constant="false"/>
          <speciesReference id="met_199_reac_52" species="met_199" stoichiometry="1" constant="false"/>
        </listOfReactants>
        <listOfProducts>
          <speciesReference id="met_144_reac_52" species="met_144" stoichiometry="1" constant="false"/>
          <speciesReference id="PROTON_reac_52" species="PROTON" stoichiometry="1" constant="false"/>
          <speciesReference id="NADH_reac_52" species="NADH" stoichiometry="1" constant="false"/>
        </listOfProducts>
      </reaction>
      <reaction id="reac_53" name="3-HYDROXYISOBUTYRYL-COA-HYDROLASE-RXN" reversible="false">
        <listOfReactants>
          <speciesReference id="met_198_reac_53" species="met_198" stoichiometry="1" constant="false"/>
          <speciesReference id="WATER_reac_53" species="WATER" stoichiometry="1" constant="false"/>
        </listOfReactants>
        <listOfProducts>
          <speciesReference id="met_153_reac_53" species="met_153" stoichiometry="1" constant="false"/>
          <speciesReference id="PROTON_reac_53" species="PROTON" stoichiometry="1" constant="false"/>
          <speciesReference id="met_199_reac_53" species="met_199" stoichiometry="1" constant="false"/>
        </listOfProducts>
      </reaction>
      <reaction id="reac_54" name="3-ISOPROPYLMALDEHYDROG-RXN" reversible="true">
        <listOfReactants>
          <speciesReference id="NAD_reac_54" species="NAD" stoichiometry="1" constant="false"/>
          <speciesReference id="met_11_reac_54" species="met_11" stoichiometry="1" constant="false"/>
        </listOfReactants>
        <listOfProducts>
          <speciesReference id="PROTON_reac_54" species="PROTON" stoichiometry="1" constant="false"/>
          <speciesReference id="met_390_reac_54" species="met_390" stoichiometry="1" constant="false"/>
          <speciesReference id="NADH_reac_54" species="NADH" stoichiometry="1" constant="false"/>
        </listOfProducts>
      </reaction>
      <reaction id="reac_55" name="3-ISOPROPYLMALISOM-RXN" reversible="true">
        <listOfReactants>
          <speciesReference id="met_28_reac_55" species="met_28" stoichiometry="1" constant="false"/>
        </listOfReactants>
        <listOfProducts>
          <speciesReference id="WATER_reac_55" species="WATER" stoichiometry="1" constant="false"/>
          <speciesReference id="met_421_reac_55" species="met_421" stoichiometry="1" constant="false"/>
        </listOfProducts>
      </reaction>
      <reaction id="reac_56" name="3.1.1.64-RXN" reversible="false">
        <listOfReactants>
          <speciesReference id="WATER_reac_56" species="WATER" stoichiometry="1" constant="false"/>
          <speciesReference id="CHOCOLA_A_reac_56" species="CHOCOLA_A" stoichiometry="1" constant="false"/>
        </listOfReactants>
        <listOfProducts>
          <speciesReference id="PALMITATE_reac_56" species="PALMITATE" stoichiometry="1" constant="false"/>
          <speciesReference id="met_243_reac_56" species="met_243" stoichiometry="1" constant="false"/>
          <speciesReference id="PROTON_reac_56" species="PROTON" stoichiometry="1" constant="false"/>
        </listOfProducts>
      </reaction>
      <reaction id="reac_57" name="3.1.4.2-RXN" reversible="false">
        <listOfReactants>
          <speciesReference id="WATER_reac_57" species="WATER" stoichiometry="1" constant="false"/>
          <speciesReference id="met_621_reac_57" species="met_621" stoichiometry="1" constant="false"/>
        </listOfReactants>
        <listOfProducts>
          <speciesReference id="met_573_reac_57" species="met_573" stoichiometry="1" constant="false"/>
          <speciesReference id="PROTON_reac_57" species="PROTON" stoichiometry="1" constant="false"/>
          <speciesReference id="CHOLINE_reac_57" species="CHOLINE" stoichiometry="1" constant="false"/>
        </listOfProducts>
      </reaction>
      <reaction id="reac_58" name="3.4.17.14-RXN" reversible="false">
        <listOfReactants>
          <speciesReference id="WATER_reac_58" species="WATER" stoichiometry="1" constant="false"/>
          <speciesReference id="C3_reac_58" species="C3" stoichiometry="1" constant="false"/>
        </listOfReactants>
        <listOfProducts>
          <speciesReference id="met_465_reac_58" species="met_465" stoichiometry="1" constant="false"/>
          <speciesReference id="met_206_reac_58" species="met_206" stoichiometry="1" constant="false"/>
        </listOfProducts>
      </reaction>
      <reaction id="reac_59" name="3.5.1.80-RXN" reversible="false">
        <listOfReactants>
          <speciesReference id="WATER_reac_59" species="WATER" stoichiometry="1" constant="false"/>
          <speciesReference id="met_678_reac_59" species="met_678" stoichiometry="1" constant="false"/>
        </listOfReactants>
        <listOfProducts>
          <speciesReference id="met_468_reac_59" species="met_468" stoichiometry="1" constant="false"/>
          <speciesReference id="ACET_reac_59" species="ACET" stoichiometry="1" constant="false"/>
        </listOfProducts>
      </reaction>
      <reaction id="reac_60" name="325-BISPHOSPHATE-NUCLEOTIDASE-RXN" reversible="false">
        <listOfReactants>
          <speciesReference id="WATER_reac_60" species="WATER" stoichiometry="1" constant="false"/>
          <speciesReference id="met_27_reac_60" species="met_27" stoichiometry="1" constant="false"/>
        </listOfReactants>
        <listOfProducts>
          <speciesReference id="AMP_reac_60" species="AMP" stoichiometry="1" constant="false"/>
          <speciesReference id="Pi_reac_60" species="Pi" stoichiometry="1" constant="false"/>
        </listOfProducts>
      </reaction>
      <reaction id="reac_61" name="3PGAREARR-RXN" reversible="true">
        <listOfReactants>
          <speciesReference id="met_21_reac_61" species="met_21" stoichiometry="1" constant="false"/>
        </listOfReactants>
        <listOfProducts>
          <speciesReference id="G3P_reac_61" species="G3P" stoichiometry="1" constant="false"/>
        </listOfProducts>
      </reaction>
      <reaction id="reac_62" name="4-HYDROXYBUTYRATE-DEHYDROGENASE-RXN" reversible="true">
        <listOfReactants>
          <speciesReference id="NAD_reac_62" species="NAD" stoichiometry="1" constant="false"/>
          <speciesReference id="met_50_reac_62" species="met_50" stoichiometry="1" constant="false"/>
        </listOfReactants>
        <listOfProducts>
          <speciesReference id="met_811_reac_62" species="met_811" stoichiometry="1" constant="false"/>
          <speciesReference id="PROTON_reac_62" species="PROTON" stoichiometry="1" constant="false"/>
          <speciesReference id="NADH_reac_62" species="NADH" stoichiometry="1" constant="false"/>
        </listOfProducts>
      </reaction>
      <reaction id="reac_63" name="4.1.1.74-RXN" reversible="false">
        <listOfReactants>
          <speciesReference id="PROTON_reac_63" species="PROTON" stoichiometry="1" constant="false"/>
          <speciesReference id="INDOLE_PYRUVATE_reac_63" species="INDOLE_PYRUVATE" stoichiometry="1" constant="false"/>
        </listOfReactants>
        <listOfProducts>
          <speciesReference id="met_137_reac_63" species="met_137" stoichiometry="1" constant="false"/>
          <speciesReference id="INDOLE_ACETALDEHYDE_reac_63" species="INDOLE_ACETALDEHYDE" stoichiometry="1" constant="false"/>
        </listOfProducts>
      </reaction>
      <reaction id="reac_64" name="4.2.1.100-RXN" reversible="true">
        <listOfReactants>
          <speciesReference id="met_74_reac_64" species="met_74" stoichiometry="1" constant="false"/>
        </listOfReactants>
        <listOfProducts>
          <speciesReference id="WATER_reac_64" species="WATER" stoichiometry="1" constant="false"/>
          <speciesReference id="met_455_reac_64" species="met_455" stoichiometry="1" constant="false"/>
        </listOfProducts>
      </reaction>
      <reaction id="reac_65" name="4.2.3.12-RXN" reversible="false">
        <listOfReactants>
          <speciesReference id="met_514_reac_65" species="met_514" stoichiometry="1" constant="false"/>
        </listOfReactants>
        <listOfProducts>
          <speciesReference id="PROTON_reac_65" species="PROTON" stoichiometry="1" constant="false"/>
          <speciesReference id="P3I_reac_65" species="P3I" stoichiometry="1" constant="false"/>
          <speciesReference id="met_76_reac_65" species="met_76" stoichiometry="1" constant="false"/>
        </listOfProducts>
      </reaction>
      <reaction id="reac_66" name="4.2.3.25-RXN" reversible="true">
        <listOfReactants>
          <speciesReference id="WATER_reac_66" species="WATER" stoichiometry="1" constant="false"/>
          <speciesReference id="met_555_reac_66" species="met_555" stoichiometry="1" constant="false"/>
        </listOfReactants>
        <listOfProducts>
          <speciesReference id="PPI_reac_66" species="PPI" stoichiometry="1" constant="false"/>
          <speciesReference id="met_408_reac_66" species="met_408" stoichiometry="1" constant="false"/>
        </listOfProducts>
      </reaction>
      <reaction id="reac_67" name="4.2.3.26-RXN" reversible="true">
        <listOfReactants>
          <speciesReference id="WATER_reac_67" species="WATER" stoichiometry="1" constant="false"/>
          <speciesReference id="met_555_reac_67" species="met_555" stoichiometry="1" constant="false"/>
        </listOfReactants>
        <listOfProducts>
          <speciesReference id="met_407_reac_67" species="met_407" stoichiometry="1" constant="false"/>
          <speciesReference id="PPI_reac_67" species="PPI" stoichiometry="1" constant="false"/>
        </listOfProducts>
      </reaction>
      <reaction id="reac_68" name="4.3.1.17-RXN" reversible="false">
        <listOfReactants>
          <speciesReference id="SER_reac_68" species="SER" stoichiometry="1" constant="false"/>
        </listOfReactants>
        <listOfProducts>
          <speciesReference id="PYRUVATE_reac_68" species="PYRUVATE" stoichiometry="1" constant="false"/>
          <speciesReference id="AMMONIUM_reac_68" species="AMMONIUM" stoichiometry="1" constant="false"/>
        </listOfProducts>
      </reaction>
      <reaction id="reac_69" name="4.99.1.3-RXN" reversible="true">
        <listOfReactants>
          <speciesReference id="SIROHYDROCHLORIN_reac_69" species="SIROHYDROCHLORIN" stoichiometry="1" constant="false"/>
          <speciesReference id="met_152_reac_69" species="met_152" stoichiometry="1" constant="false"/>
        </listOfReactants>
        <listOfProducts>
          <speciesReference id="met_155_reac_69" species="met_155" stoichiometry="1" constant="false"/>
          <speciesReference id="PROTON_reac_69" species="PROTON" stoichiometry="2" constant="false"/>
        </listOfProducts>
      </reaction>
      <reaction id="reac_70" name="5-FORMYL-THF-CYCLO-LIGASE-RXN" reversible="false">
        <listOfReactants>
          <speciesReference id="met_61_reac_70" species="met_61" stoichiometry="1" constant="false"/>
          <speciesReference id="ATP_reac_70" species="ATP" stoichiometry="1" constant="false"/>
        </listOfReactants>
        <listOfProducts>
          <speciesReference id="met_57_reac_70" species="met_57" stoichiometry="1" constant="false"/>
          <speciesReference id="Pi_reac_70" species="Pi" stoichiometry="1" constant="false"/>
          <speciesReference id="ADP_reac_70" species="ADP" stoichiometry="1" constant="false"/>
        </listOfProducts>
      </reaction>
      <reaction id="reac_71" name="5-METHYLTHIOADENOSINE-PHOSPHORYLASE-RXN" reversible="true">
        <listOfReactants>
          <speciesReference id="met_67_reac_71" species="met_67" stoichiometry="1" constant="false"/>
          <speciesReference id="Pi_reac_71" species="Pi" stoichiometry="1" constant="false"/>
        </listOfReactants>
        <listOfProducts>
          <speciesReference id="met_349_reac_71" species="met_349" stoichiometry="1" constant="false"/>
          <speciesReference id="ADENINE_reac_71" species="ADENINE" stoichiometry="1" constant="false"/>
        </listOfProducts>
      </reaction>
      <reaction id="reac_72" name="5.4.2.10-RXN" reversible="true">
        <listOfReactants>
          <speciesReference id="met_563_reac_72" species="met_563" stoichiometry="1" constant="false"/>
        </listOfReactants>
        <listOfProducts>
          <speciesReference id="met_471_reac_72" species="met_471" stoichiometry="1" constant="false"/>
        </listOfProducts>
      </reaction>
      <reaction id="reac_73" name="6-CARBOXYHEXANOATE--COA-LIGASE-RXN" reversible="false">
        <listOfReactants>
          <speciesReference id="ATP_reac_73" species="ATP" stoichiometry="1" constant="false"/>
          <speciesReference id="met_153_reac_73" species="met_153" stoichiometry="1" constant="false"/>
          <speciesReference id="met_325_reac_73" species="met_325" stoichiometry="1" constant="false"/>
        </listOfReactants>
        <listOfProducts>
          <speciesReference id="AMP_reac_73" species="AMP" stoichiometry="1" constant="false"/>
          <speciesReference id="PPI_reac_73" species="PPI" stoichiometry="1" constant="false"/>
          <speciesReference id="met_357_reac_73" species="met_357" stoichiometry="1" constant="false"/>
        </listOfProducts>
      </reaction>
      <reaction id="reac_74" name="6.1.1.13-RXN" reversible="false">
        <listOfReactants>
          <speciesReference id="met_2_reac_74" species="met_2" stoichiometry="1" constant="false"/>
          <speciesReference id="met_320_reac_74" species="met_320" stoichiometry="1" constant="false"/>
        </listOfReactants>
        <listOfProducts>
          <speciesReference id="met_624_reac_74" species="met_624" stoichiometry="1" constant="false"/>
          <speciesReference id="met_318_reac_74" species="met_318" stoichiometry="1" constant="false"/>
        </listOfProducts>
      </reaction>
      <reaction id="reac_75" name="6.3.2.10-RXN" reversible="false">
        <listOfReactants>
          <speciesReference id="met_464_reac_75" species="met_464" stoichiometry="1" constant="false"/>
          <speciesReference id="ATP_reac_75" species="ATP" stoichiometry="1" constant="false"/>
          <speciesReference id="met_327_reac_75" species="met_327" stoichiometry="1" constant="false"/>
        </listOfReactants>
        <listOfProducts>
          <speciesReference id="PROTON_reac_75" species="PROTON" stoichiometry="1" constant="false"/>
          <speciesReference id="Pi_reac_75" species="Pi" stoichiometry="1" constant="false"/>
          <speciesReference id="ADP_reac_75" species="ADP" stoichiometry="1" constant="false"/>
          <speciesReference id="C3_reac_75" species="C3" stoichiometry="1" constant="false"/>
        </listOfProducts>
      </reaction>
      <reaction id="reac_76" name="6.3.2.7-RXN" reversible="false">
        <listOfReactants>
          <speciesReference id="LYS_reac_76" species="LYS" stoichiometry="1" constant="false"/>
          <speciesReference id="met_838_reac_76" species="met_838" stoichiometry="1" constant="false"/>
          <speciesReference id="ATP_reac_76" species="ATP" stoichiometry="1" constant="false"/>
        </listOfReactants>
        <listOfProducts>
          <speciesReference id="PROTON_reac_76" species="PROTON" stoichiometry="1" constant="false"/>
          <speciesReference id="met_327_reac_76" species="met_327" stoichiometry="1" constant="false"/>
          <speciesReference id="Pi_reac_76" species="Pi" stoichiometry="1" constant="false"/>
          <speciesReference id="ADP_reac_76" species="ADP" stoichiometry="1" constant="false"/>
        </listOfProducts>
      </reaction>
      <reaction id="reac_77" name="6.3.5.6-RXN" reversible="false">
        <listOfReactants>
          <speciesReference id="ATP_reac_77" species="ATP" stoichiometry="1" constant="false"/>
          <speciesReference id="GLN_reac_77" species="GLN" stoichiometry="1" constant="false"/>
          <speciesReference id="WATER_reac_77" species="WATER" stoichiometry="1" constant="false"/>
          <speciesReference id="met_646_reac_77" species="met_646" stoichiometry="1" constant="false"/>
        </listOfReactants>
        <listOfProducts>
          <speciesReference id="PROTON_reac_77" species="PROTON" stoichiometry="1" constant="false"/>
          <speciesReference id="GLT_reac_77" species="GLT" stoichiometry="1" constant="false"/>
          <speciesReference id="Pi_reac_77" species="Pi" stoichiometry="1" constant="false"/>
          <speciesReference id="ADP_reac_77" species="ADP" stoichiometry="1" constant="false"/>
          <speciesReference id="met_459_reac_77" species="met_459" stoichiometry="1" constant="false"/>
        </listOfProducts>
      </reaction>
      <reaction id="reac_78" name="6PFRUCTPHOS-RXN" reversible="true">
        <listOfReactants>
          <speciesReference id="ATP_reac_78" species="ATP" stoichiometry="1" constant="false"/>
          <speciesReference id="met_546_reac_78" species="met_546" stoichiometry="1" constant="false"/>
        </listOfReactants>
        <listOfProducts>
          <speciesReference id="met_545_reac_78" species="met_545" stoichiometry="1" constant="false"/>
          <speciesReference id="PROTON_reac_78" species="PROTON" stoichiometry="1" constant="false"/>
          <speciesReference id="ADP_reac_78" species="ADP" stoichiometry="1" constant="false"/>
        </listOfProducts>
      </reaction>
      <reaction id="reac_79" name="6PGLUCONOLACT-RXN" reversible="false">
        <listOfReactants>
          <speciesReference id="WATER_reac_79" species="WATER" stoichiometry="1" constant="false"/>
          <speciesReference id="met_463_reac_79" species="met_463" stoichiometry="1" constant="false"/>
        </listOfReactants>
        <listOfProducts>
          <speciesReference id="met_331_reac_79" species="met_331" stoichiometry="1" constant="false"/>
          <speciesReference id="PROTON_reac_79" species="PROTON" stoichiometry="1" constant="false"/>
        </listOfProducts>
      </reaction>
      <reaction id="reac_80" name="7KAPSYN-RXN" reversible="false">
        <listOfReactants>
          <speciesReference id="met_628_reac_80" species="met_628" stoichiometry="1" constant="false"/>
          <speciesReference id="PROTON_reac_80" species="PROTON" stoichiometry="1" constant="false"/>
          <speciesReference id="met_357_reac_80" species="met_357" stoichiometry="1" constant="false"/>
        </listOfReactants>
        <listOfProducts>
          <speciesReference id="met_137_reac_80" species="met_137" stoichiometry="1" constant="false"/>
          <speciesReference id="met_153_reac_80" species="met_153" stoichiometry="1" constant="false"/>
          <speciesReference id="met_80_reac_80" species="met_80" stoichiometry="1" constant="false"/>
        </listOfProducts>
      </reaction>
      <reaction id="reac_81" name="ACETALD-DEHYDROG-RXN" reversible="true">
        <listOfReactants>
          <speciesReference id="ACETALD_reac_81" species="ACETALD" stoichiometry="1" constant="false"/>
          <speciesReference id="met_153_reac_81" species="met_153" stoichiometry="1" constant="false"/>
          <speciesReference id="NAD_reac_81" species="NAD" stoichiometry="1" constant="false"/>
        </listOfReactants>
        <listOfProducts>
          <speciesReference id="met_85_reac_81" species="met_85" stoichiometry="1" constant="false"/>
          <speciesReference id="PROTON_reac_81" species="PROTON" stoichiometry="1" constant="false"/>
          <speciesReference id="NADH_reac_81" species="NADH" stoichiometry="1" constant="false"/>
        </listOfProducts>
      </reaction>
      <reaction id="reac_82" name="ACETATE--COA-LIGASE-ADP-FORMING-RXN" reversible="true">
        <listOfReactants>
          <speciesReference id="ATP_reac_82" species="ATP" stoichiometry="1" constant="false"/>
          <speciesReference id="met_153_reac_82" species="met_153" stoichiometry="1" constant="false"/>
          <speciesReference id="ACET_reac_82" species="ACET" stoichiometry="1" constant="false"/>
        </listOfReactants>
        <listOfProducts>
          <speciesReference id="met_85_reac_82" species="met_85" stoichiometry="1" constant="false"/>
          <speciesReference id="Pi_reac_82" species="Pi" stoichiometry="1" constant="false"/>
          <speciesReference id="ADP_reac_82" species="ADP" stoichiometry="1" constant="false"/>
        </listOfProducts>
      </reaction>
      <reaction id="reac_83" name="ACETATE--COA-LIGASE-RXN" reversible="false">
        <listOfReactants>
          <speciesReference id="ATP_reac_83" species="ATP" stoichiometry="1" constant="false"/>
          <speciesReference id="met_153_reac_83" species="met_153" stoichiometry="1" constant="false"/>
          <speciesReference id="ACET_reac_83" species="ACET" stoichiometry="1" constant="false"/>
        </listOfReactants>
        <listOfProducts>
          <speciesReference id="met_85_reac_83" species="met_85" stoichiometry="1" constant="false"/>
          <speciesReference id="AMP_reac_83" species="AMP" stoichiometry="1" constant="false"/>
          <speciesReference id="PPI_reac_83" species="PPI" stoichiometry="1" constant="false"/>
        </listOfProducts>
      </reaction>
      <reaction id="reac_84" name="ACETATEKIN-RXN" reversible="true">
        <listOfReactants>
          <speciesReference id="ATP_reac_84" species="ATP" stoichiometry="1" constant="false"/>
          <speciesReference id="ACET_reac_84" species="ACET" stoichiometry="1" constant="false"/>
        </listOfReactants>
        <listOfProducts>
          <speciesReference id="met_89_reac_84" species="met_89" stoichiometry="1" constant="false"/>
          <speciesReference id="ADP_reac_84" species="ADP" stoichiometry="1" constant="false"/>
        </listOfProducts>
      </reaction>
      <reaction id="ACETOIN_bp_tx" name="ACETOIN_bp_tx" reversible="false">
        <listOfReactants>
          <speciesReference id="ACETOIN_ACETOIN_bp_tx" species="ACETOIN" stoichiometry="1" constant="false"/>
        </listOfReactants>
        <listOfProducts>
          <speciesReference id="x_ACETOIN_ACETOIN_bp_tx" species="x_ACETOIN" stoichiometry="1" constant="false"/>
        </listOfProducts>
      </reaction>
      <reaction id="reac_86" name="ACETOLACTATE-DECARBOXYLASE-RXN" reversible="false">
        <listOfReactants>
          <speciesReference id="PROTON_reac_86" species="PROTON" stoichiometry="1" constant="false"/>
          <speciesReference id="met_6_reac_86" species="met_6" stoichiometry="1" constant="false"/>
        </listOfReactants>
        <listOfProducts>
          <speciesReference id="met_137_reac_86" species="met_137" stoichiometry="1" constant="false"/>
          <speciesReference id="met_159_reac_86" species="met_159" stoichiometry="1" constant="false"/>
        </listOfProducts>
      </reaction>
      <reaction id="reac_87" name="ACETOLACTREDUCTOISOM-RXN" reversible="true">
        <listOfReactants>
          <speciesReference id="NADP_reac_87" species="NADP" stoichiometry="1" constant="false"/>
          <speciesReference id="met_242_reac_87" species="met_242" stoichiometry="1" constant="false"/>
        </listOfReactants>
        <listOfProducts>
          <speciesReference id="NADPH_reac_87" species="NADPH" stoichiometry="1" constant="false"/>
          <speciesReference id="PROTON_reac_87" species="PROTON" stoichiometry="1" constant="false"/>
          <speciesReference id="met_6_reac_87" species="met_6" stoichiometry="1" constant="false"/>
        </listOfProducts>
      </reaction>
      <reaction id="reac_88" name="ACETOLACTSYN-RXN" reversible="false">
        <listOfReactants>
          <speciesReference id="PYRUVATE_reac_88" species="PYRUVATE" stoichiometry="2" constant="false"/>
          <speciesReference id="PROTON_reac_88" species="PROTON" stoichiometry="1" constant="false"/>
        </listOfReactants>
        <listOfProducts>
          <speciesReference id="met_137_reac_88" species="met_137" stoichiometry="1" constant="false"/>
          <speciesReference id="met_6_reac_88" species="met_6" stoichiometry="1" constant="false"/>
        </listOfProducts>
      </reaction>
      <reaction id="reac_89" name="ACETOOHBUTREDUCTOISOM-RXN" reversible="false">
        <listOfReactants>
          <speciesReference id="NADPH_reac_89" species="NADPH" stoichiometry="1" constant="false"/>
          <speciesReference id="PROTON_reac_89" species="PROTON" stoichiometry="1" constant="false"/>
          <speciesReference id="met_5_reac_89" species="met_5" stoichiometry="1" constant="false"/>
        </listOfReactants>
        <listOfProducts>
          <speciesReference id="NADP_reac_89" species="NADP" stoichiometry="1" constant="false"/>
          <speciesReference id="met_0_reac_89" species="met_0" stoichiometry="1" constant="false"/>
        </listOfProducts>
      </reaction>
      <reaction id="reac_90" name="ACETOOHBUTSYN-RXN" reversible="false">
        <listOfReactants>
          <speciesReference id="PYRUVATE_reac_90" species="PYRUVATE" stoichiometry="1" constant="false"/>
          <speciesReference id="PROTON_reac_90" species="PROTON" stoichiometry="1" constant="false"/>
          <speciesReference id="met_20_reac_90" species="met_20" stoichiometry="1" constant="false"/>
        </listOfReactants>
        <listOfProducts>
          <speciesReference id="met_137_reac_90" species="met_137" stoichiometry="1" constant="false"/>
          <speciesReference id="met_5_reac_90" species="met_5" stoichiometry="1" constant="false"/>
        </listOfProducts>
      </reaction>
      <reaction id="reac_91" name="ACETYL-COA-ACETYLTRANSFER-RXN" reversible="true">
        <listOfReactants>
          <speciesReference id="met_85_reac_91" species="met_85" stoichiometry="2" constant="false"/>
        </listOfReactants>
        <listOfProducts>
          <speciesReference id="met_153_reac_91" species="met_153" stoichiometry="1" constant="false"/>
          <speciesReference id="met_83_reac_91" species="met_83" stoichiometry="1" constant="false"/>
        </listOfProducts>
      </reaction>
      <reaction id="reac_92" name="ACETYL-COA-CARBOXYLTRANSFER-RXN" reversible="false">
        <listOfReactants>
          <speciesReference id="met_85_reac_92" species="met_85" stoichiometry="1" constant="false"/>
          <speciesReference id="ATP_reac_92" species="ATP" stoichiometry="1" constant="false"/>
          <speciesReference id="HCO3_reac_92" species="HCO3" stoichiometry="1" constant="false"/>
        </listOfReactants>
        <listOfProducts>
          <speciesReference id="met_658_reac_92" species="met_658" stoichiometry="1" constant="false"/>
          <speciesReference id="PROTON_reac_92" species="PROTON" stoichiometry="1" constant="false"/>
          <speciesReference id="Pi_reac_92" species="Pi" stoichiometry="1" constant="false"/>
          <speciesReference id="ADP_reac_92" species="ADP" stoichiometry="1" constant="false"/>
        </listOfProducts>
      </reaction>
      <reaction id="reac_93" name="ACETYLGLUTKIN-RXN" reversible="false">
        <listOfReactants>
          <speciesReference id="ATP_reac_93" species="ATP" stoichiometry="1" constant="false"/>
          <speciesReference id="met_88_reac_93" species="met_88" stoichiometry="1" constant="false"/>
        </listOfReactants>
        <listOfProducts>
          <speciesReference id="met_682_reac_93" species="met_682" stoichiometry="1" constant="false"/>
          <speciesReference id="ADP_reac_93" species="ADP" stoichiometry="1" constant="false"/>
        </listOfProducts>
      </reaction>
      <reaction id="reac_94" name="ACETYLHOMOSER-CYS-RXN" reversible="false">
        <listOfReactants>
          <speciesReference id="met_377_reac_94" species="met_377" stoichiometry="1" constant="false"/>
          <speciesReference id="HS_reac_94" species="HS" stoichiometry="1" constant="false"/>
        </listOfReactants>
        <listOfProducts>
          <speciesReference id="PROTON_reac_94" species="PROTON" stoichiometry="1" constant="false"/>
          <speciesReference id="ACET_reac_94" species="ACET" stoichiometry="1" constant="false"/>
          <speciesReference id="met_590_reac_94" species="met_590" stoichiometry="1" constant="false"/>
        </listOfProducts>
      </reaction>
      <reaction id="reac_95" name="ACETYLORNDEACET-RXN" reversible="false">
        <listOfReactants>
          <speciesReference id="WATER_reac_95" species="WATER" stoichiometry="1" constant="false"/>
          <speciesReference id="met_683_reac_95" species="met_683" stoichiometry="1" constant="false"/>
        </listOfReactants>
        <listOfProducts>
          <speciesReference id="ACET_reac_95" species="ACET" stoichiometry="1" constant="false"/>
          <speciesReference id="met_640_reac_95" species="met_640" stoichiometry="1" constant="false"/>
        </listOfProducts>
      </reaction>
      <reaction id="reac_96" name="ACETYLORNTRANSAM-RXN" reversible="false">
        <listOfReactants>
          <speciesReference id="GLT_reac_96" species="GLT" stoichiometry="1" constant="false"/>
          <speciesReference id="met_352_reac_96" species="met_352" stoichiometry="1" constant="false"/>
        </listOfReactants>
        <listOfProducts>
          <speciesReference id="met_683_reac_96" species="met_683" stoichiometry="1" constant="false"/>
          <speciesReference id="met_16_reac_96" species="met_16" stoichiometry="1" constant="false"/>
        </listOfProducts>
      </reaction>
      <reaction id="ACET_bp_tx" name="ACET_bp_tx" reversible="false">
        <listOfReactants>
          <speciesReference id="PROTON_ACET_bp_tx" species="PROTON" stoichiometry="1" constant="false"/>
          <speciesReference id="ACET_ACET_bp_tx" species="ACET" stoichiometry="1" constant="false"/>
        </listOfReactants>
        <listOfProducts>
          <speciesReference id="x_ACET_ACET_bp_tx" species="x_ACET" stoichiometry="1" constant="false"/>
          <speciesReference id="x_PROTON_ACET_bp_tx" species="x_PROTON" stoichiometry="1" constant="false"/>
        </listOfProducts>
      </reaction>
      <reaction id="reac_98" name="ACONITATEDEHYDR-RXN" reversible="true">
        <listOfReactants>
          <speciesReference id="CIT_reac_98" species="CIT" stoichiometry="1" constant="false"/>
        </listOfReactants>
        <listOfProducts>
          <speciesReference id="WATER_reac_98" species="WATER" stoichiometry="1" constant="false"/>
          <speciesReference id="met_149_reac_98" species="met_149" stoichiometry="1" constant="false"/>
        </listOfProducts>
      </reaction>
      <reaction id="reac_99" name="ACONITATEHYDR-RXN" reversible="true">
        <listOfReactants>
          <speciesReference id="WATER_reac_99" species="WATER" stoichiometry="1" constant="false"/>
          <speciesReference id="met_149_reac_99" species="met_149" stoichiometry="1" constant="false"/>
        </listOfReactants>
        <listOfProducts>
          <speciesReference id="met_826_reac_99" species="met_826" stoichiometry="1" constant="false"/>
        </listOfProducts>
      </reaction>
      <reaction id="reac_100" name="ACSERLY-RXN" reversible="true">
        <listOfReactants>
          <speciesReference id="ACETYLSERINE_reac_100" species="ACETYLSERINE" stoichiometry="1" constant="false"/>
          <speciesReference id="HS_reac_100" species="HS" stoichiometry="1" constant="false"/>
        </listOfReactants>
        <listOfProducts>
          <speciesReference id="CYS_reac_100" species="CYS" stoichiometry="1" constant="false"/>
          <speciesReference id="PROTON_reac_100" species="PROTON" stoichiometry="1" constant="false"/>
          <speciesReference id="ACET_reac_100" species="ACET" stoichiometry="1" constant="false"/>
        </listOfProducts>
      </reaction>
      <reaction id="reac_101" name="ADCLY-RXN" reversible="true">
        <listOfReactants>
          <speciesReference id="met_44_reac_101" species="met_44" stoichiometry="1" constant="false"/>
        </listOfReactants>
        <listOfProducts>
          <speciesReference id="PYRUVATE_reac_101" species="PYRUVATE" stoichiometry="1" constant="false"/>
          <speciesReference id="PROTON_reac_101" species="PROTON" stoichiometry="1" constant="false"/>
          <speciesReference id="met_727_reac_101" species="met_727" stoichiometry="1" constant="false"/>
        </listOfProducts>
      </reaction>
      <reaction id="reac_102" name="ADDALT-RXN" reversible="true">
        <listOfReactants>
          <speciesReference id="WATER_reac_102" species="WATER" stoichiometry="1" constant="false"/>
          <speciesReference id="PROTON_reac_102" species="PROTON" stoichiometry="1" constant="false"/>
          <speciesReference id="DEOXYADENOSINE_reac_102" species="DEOXYADENOSINE" stoichiometry="1" constant="false"/>
        </listOfReactants>
        <listOfProducts>
          <speciesReference id="DEOXYINOSINE_reac_102" species="DEOXYINOSINE" stoichiometry="1" constant="false"/>
          <speciesReference id="AMMONIUM_reac_102" species="AMMONIUM" stoichiometry="1" constant="false"/>
        </listOfProducts>
      </reaction>
      <reaction id="reac_103" name="ADENODEAMIN-RXN" reversible="true">
        <listOfReactants>
          <speciesReference id="WATER_reac_103" species="WATER" stoichiometry="1" constant="false"/>
          <speciesReference id="ADENOSINE_reac_103" species="ADENOSINE" stoichiometry="1" constant="false"/>
          <speciesReference id="PROTON_reac_103" species="PROTON" stoichiometry="1" constant="false"/>
        </listOfReactants>
        <listOfProducts>
          <speciesReference id="AMMONIUM_reac_103" species="AMMONIUM" stoichiometry="1" constant="false"/>
          <speciesReference id="INOSINE_reac_103" species="INOSINE" stoichiometry="1" constant="false"/>
        </listOfProducts>
      </reaction>
      <reaction id="reac_104" name="ADENOSINE-NUCLEOSIDASE-RXN" reversible="false">
        <listOfReactants>
          <speciesReference id="WATER_reac_104" species="WATER" stoichiometry="1" constant="false"/>
          <speciesReference id="ADENOSINE_reac_104" species="ADENOSINE" stoichiometry="1" constant="false"/>
        </listOfReactants>
        <listOfProducts>
          <speciesReference id="RIBOSE_reac_104" species="RIBOSE" stoichiometry="1" constant="false"/>
          <speciesReference id="ADENINE_reac_104" species="ADENINE" stoichiometry="1" constant="false"/>
        </listOfProducts>
      </reaction>
      <reaction id="reac_105" name="ADENOSINETRIPHOSPHATASE-RXN" reversible="false">
        <listOfReactants>
          <speciesReference id="ATP_reac_105" species="ATP" stoichiometry="1" constant="false"/>
          <speciesReference id="WATER_reac_105" species="WATER" stoichiometry="1" constant="false"/>
        </listOfReactants>
        <listOfProducts>
          <speciesReference id="PROTON_reac_105" species="PROTON" stoichiometry="1" constant="false"/>
          <speciesReference id="Pi_reac_105" species="Pi" stoichiometry="1" constant="false"/>
          <speciesReference id="ADP_reac_105" species="ADP" stoichiometry="1" constant="false"/>
        </listOfProducts>
      </reaction>
      <reaction id="reac_106" name="ADENOSYLHOMOCYSTEINE-NUCLEOSIDASE-RXN" reversible="false">
        <listOfReactants>
          <speciesReference id="met_94_reac_106" species="met_94" stoichiometry="1" constant="false"/>
          <speciesReference id="WATER_reac_106" species="WATER" stoichiometry="1" constant="false"/>
        </listOfReactants>
        <listOfProducts>
          <speciesReference id="ADENINE_reac_106" species="ADENINE" stoichiometry="1" constant="false"/>
          <speciesReference id="met_359_reac_106" species="met_359" stoichiometry="1" constant="false"/>
        </listOfProducts>
      </reaction>
      <reaction id="reac_107" name="ADENPHOSPHOR-RXN" reversible="true">
        <listOfReactants>
          <speciesReference id="ADENOSINE_reac_107" species="ADENOSINE" stoichiometry="1" constant="false"/>
          <speciesReference id="Pi_reac_107" species="Pi" stoichiometry="1" constant="false"/>
        </listOfReactants>
        <listOfProducts>
          <speciesReference id="ADENINE_reac_107" species="ADENINE" stoichiometry="1" constant="false"/>
          <speciesReference id="met_777_reac_107" species="met_777" stoichiometry="1" constant="false"/>
        </listOfProducts>
      </reaction>
      <reaction id="reac_108" name="ADENPRIBOSYLTRAN-RXN" reversible="false">
        <listOfReactants>
          <speciesReference id="PRPP_reac_108" species="PRPP" stoichiometry="1" constant="false"/>
          <speciesReference id="ADENINE_reac_108" species="ADENINE" stoichiometry="1" constant="false"/>
        </listOfReactants>
        <listOfProducts>
          <speciesReference id="AMP_reac_108" species="AMP" stoichiometry="1" constant="false"/>
          <speciesReference id="PPI_reac_108" species="PPI" stoichiometry="1" constant="false"/>
        </listOfProducts>
      </reaction>
      <reaction id="reac_109" name="ADENYL-KIN-RXN" reversible="false">
        <listOfReactants>
          <speciesReference id="ATP_reac_109" species="ATP" stoichiometry="1" constant="false"/>
          <speciesReference id="AMP_reac_109" species="AMP" stoichiometry="1" constant="false"/>
        </listOfReactants>
        <listOfProducts>
          <speciesReference id="ADP_reac_109" species="ADP" stoichiometry="2" constant="false"/>
        </listOfProducts>
      </reaction>
      <reaction id="reac_110" name="ADENYLOSUCCINATE-SYNTHASE-RXN" reversible="false">
        <listOfReactants>
          <speciesReference id="IMP_reac_110" species="IMP" stoichiometry="1" constant="false"/>
          <speciesReference id="met_631_reac_110" species="met_631" stoichiometry="1" constant="false"/>
          <speciesReference id="GTP_reac_110" species="GTP" stoichiometry="1" constant="false"/>
        </listOfReactants>
        <listOfProducts>
          <speciesReference id="GDP_reac_110" species="GDP" stoichiometry="1" constant="false"/>
          <speciesReference id="PROTON_reac_110" species="PROTON" stoichiometry="2" constant="false"/>
          <speciesReference id="Pi_reac_110" species="Pi" stoichiometry="1" constant="false"/>
          <speciesReference id="ADENYLOSUCC_reac_110" species="ADENYLOSUCC" stoichiometry="1" constant="false"/>
        </listOfProducts>
      </reaction>
      <reaction id="reac_111" name="ADENYLYLSULFKIN-RXN" reversible="true">
        <listOfReactants>
          <speciesReference id="ATP_reac_111" species="ATP" stoichiometry="1" constant="false"/>
          <speciesReference id="APS_reac_111" species="APS" stoichiometry="1" constant="false"/>
        </listOfReactants>
        <listOfProducts>
          <speciesReference id="PAPS_reac_111" species="PAPS" stoichiometry="1" constant="false"/>
          <speciesReference id="PROTON_reac_111" species="PROTON" stoichiometry="1" constant="false"/>
          <speciesReference id="ADP_reac_111" species="ADP" stoichiometry="1" constant="false"/>
        </listOfProducts>
      </reaction>
      <reaction id="reac_112" name="ADOMET-DMK-METHYLTRANSFER-RXN" reversible="false">
        <listOfReactants>
          <speciesReference id="met_789_reac_112" species="met_789" stoichiometry="1" constant="false"/>
          <speciesReference id="met_197_reac_112" species="met_197" stoichiometry="1" constant="false"/>
        </listOfReactants>
        <listOfProducts>
          <speciesReference id="met_94_reac_112" species="met_94" stoichiometry="1" constant="false"/>
          <speciesReference id="PROTON_reac_112" species="PROTON" stoichiometry="1" constant="false"/>
          <speciesReference id="met_773_reac_112" species="met_773" stoichiometry="1" constant="false"/>
        </listOfProducts>
      </reaction>
      <reaction id="reac_113" name="ADPREDUCT-RXN" reversible="true">
        <listOfReactants>
          <speciesReference id="WATER_reac_113" species="WATER" stoichiometry="1" constant="false"/>
          <speciesReference id="DADP_reac_113" species="DADP" stoichiometry="1" constant="false"/>
          <speciesReference id="met_723_reac_113" species="met_723" stoichiometry="1" constant="false"/>
        </listOfReactants>
        <listOfProducts>
          <speciesReference id="met_782_reac_113" species="met_782" stoichiometry="1" constant="false"/>
          <speciesReference id="ADP_reac_113" species="ADP" stoichiometry="1" constant="false"/>
        </listOfProducts>
      </reaction>
      <reaction id="reac_114" name="AICARSYN-RXN" reversible="true">
        <listOfReactants>
          <speciesReference id="met_729_reac_114" species="met_729" stoichiometry="1" constant="false"/>
        </listOfReactants>
        <listOfProducts>
          <speciesReference id="AICAR_reac_114" species="AICAR" stoichiometry="1" constant="false"/>
          <speciesReference id="FUM_reac_114" species="FUM" stoichiometry="1" constant="false"/>
        </listOfProducts>
      </reaction>
      <reaction id="reac_115" name="AICARTRANSFORM-RXN" reversible="true">
        <listOfReactants>
          <speciesReference id="AICAR_reac_115" species="AICAR" stoichiometry="1" constant="false"/>
          <speciesReference id="met_3_reac_115" species="met_3" stoichiometry="1" constant="false"/>
        </listOfReactants>
        <listOfProducts>
          <speciesReference id="met_743_reac_115" species="met_743" stoichiometry="1" constant="false"/>
          <speciesReference id="THF_reac_115" species="THF" stoichiometry="1" constant="false"/>
        </listOfProducts>
      </reaction>
      <reaction id="reac_116" name="AIRCARBOXY-RXN" reversible="false">
        <listOfReactants>
          <speciesReference id="met_137_reac_116" species="met_137" stoichiometry="1" constant="false"/>
          <speciesReference id="met_71_reac_116" species="met_71" stoichiometry="1" constant="false"/>
        </listOfReactants>
        <listOfProducts>
          <speciesReference id="PROTON_reac_116" species="PROTON" stoichiometry="2" constant="false"/>
          <speciesReference id="met_742_reac_116" species="met_742" stoichiometry="1" constant="false"/>
        </listOfProducts>
      </reaction>
      <reaction id="reac_117" name="AIRS-RXN" reversible="false">
        <listOfReactants>
          <speciesReference id="ATP_reac_117" species="ATP" stoichiometry="1" constant="false"/>
          <speciesReference id="met_72_reac_117" species="met_72" stoichiometry="1" constant="false"/>
        </listOfReactants>
        <listOfProducts>
          <speciesReference id="PROTON_reac_117" species="PROTON" stoichiometry="1" constant="false"/>
          <speciesReference id="Pi_reac_117" species="Pi" stoichiometry="1" constant="false"/>
          <speciesReference id="ADP_reac_117" species="ADP" stoichiometry="1" constant="false"/>
          <speciesReference id="met_71_reac_117" species="met_71" stoichiometry="1" constant="false"/>
        </listOfProducts>
      </reaction>
      <reaction id="reac_118" name="AKPTHIOL-RXN" reversible="false">
        <listOfReactants>
          <speciesReference id="met_332_reac_118" species="met_332" stoichiometry="1" constant="false"/>
          <speciesReference id="met_153_reac_118" species="met_153" stoichiometry="1" constant="false"/>
        </listOfReactants>
        <listOfProducts>
          <speciesReference id="met_85_reac_118" species="met_85" stoichiometry="1" constant="false"/>
          <speciesReference id="met_465_reac_118" species="met_465" stoichiometry="1" constant="false"/>
        </listOfProducts>
      </reaction>
      <reaction id="reac_119" name="ALANINE-AMINOTRANSFERASE-RXN" reversible="true">
        <listOfReactants>
          <speciesReference id="met_628_reac_119" species="met_628" stoichiometry="1" constant="false"/>
          <speciesReference id="met_16_reac_119" species="met_16" stoichiometry="1" constant="false"/>
        </listOfReactants>
        <listOfProducts>
          <speciesReference id="PYRUVATE_reac_119" species="PYRUVATE" stoichiometry="1" constant="false"/>
          <speciesReference id="GLT_reac_119" species="GLT" stoichiometry="1" constant="false"/>
        </listOfProducts>
      </reaction>
      <reaction id="reac_120" name="ALANINE-DEHYDROGENASE-RXN" reversible="false">
        <listOfReactants>
          <speciesReference id="met_628_reac_120" species="met_628" stoichiometry="1" constant="false"/>
          <speciesReference id="WATER_reac_120" species="WATER" stoichiometry="1" constant="false"/>
          <speciesReference id="NAD_reac_120" species="NAD" stoichiometry="1" constant="false"/>
        </listOfReactants>
        <listOfProducts>
          <speciesReference id="PYRUVATE_reac_120" species="PYRUVATE" stoichiometry="1" constant="false"/>
          <speciesReference id="PROTON_reac_120" species="PROTON" stoichiometry="1" constant="false"/>
          <speciesReference id="NADH_reac_120" species="NADH" stoichiometry="1" constant="false"/>
          <speciesReference id="AMMONIUM_reac_120" species="AMMONIUM" stoichiometry="1" constant="false"/>
        </listOfProducts>
      </reaction>
      <reaction id="reac_121" name="ALARACECAT-RXN" reversible="true">
        <listOfReactants>
          <speciesReference id="met_628_reac_121" species="met_628" stoichiometry="1" constant="false"/>
        </listOfReactants>
        <listOfProducts>
          <speciesReference id="met_465_reac_121" species="met_465" stoichiometry="1" constant="false"/>
        </listOfProducts>
      </reaction>
      <reaction id="reac_122" name="ALCOHOL-DEHYDROG-RXN" reversible="true">
        <listOfReactants>
          <speciesReference id="NAD_reac_122" species="NAD" stoichiometry="1" constant="false"/>
          <speciesReference id="ETOH_reac_122" species="ETOH" stoichiometry="1" constant="false"/>
        </listOfReactants>
        <listOfProducts>
          <speciesReference id="ACETALD_reac_122" species="ACETALD" stoichiometry="1" constant="false"/>
          <speciesReference id="PROTON_reac_122" species="PROTON" stoichiometry="1" constant="false"/>
          <speciesReference id="NADH_reac_122" species="NADH" stoichiometry="1" constant="false"/>
        </listOfProducts>
      </reaction>
      <reaction id="reac_123" name="ALDOSE1EPIM-RXN" reversible="true">
        <listOfReactants>
          <speciesReference id="GALACTOSE_reac_123" species="GALACTOSE" stoichiometry="1" constant="false"/>
        </listOfReactants>
        <listOfProducts>
          <speciesReference id="met_100_reac_123" species="met_100" stoichiometry="1" constant="false"/>
        </listOfProducts>
      </reaction>
      <reaction id="reac_124" name="ALLOPHANATE-HYDROLASE-RXN" reversible="false">
        <listOfReactants>
          <speciesReference id="WATER_reac_124" species="WATER" stoichiometry="1" constant="false"/>
          <speciesReference id="met_364_reac_124" species="met_364" stoichiometry="1" constant="false"/>
          <speciesReference id="PROTON_reac_124" species="PROTON" stoichiometry="3" constant="false"/>
        </listOfReactants>
        <listOfProducts>
          <speciesReference id="met_137_reac_124" species="met_137" stoichiometry="2" constant="false"/>
          <speciesReference id="AMMONIUM_reac_124" species="AMMONIUM" stoichiometry="2" constant="false"/>
        </listOfProducts>
      </reaction>
      <reaction id="AMMONIUM_bp_tx" name="AMMONIUM_bp_tx" reversible="false">
        <listOfReactants>
          <speciesReference id="AMMONIUM_AMMONIUM_bp_tx" species="AMMONIUM" stoichiometry="1" constant="false"/>
        </listOfReactants>
        <listOfProducts>
          <speciesReference id="x_AMMONIUM_AMMONIUM_bp_tx" species="x_AMMONIUM" stoichiometry="1" constant="false"/>
        </listOfProducts>
      </reaction>
      <reaction id="AMMONIUM_mm_tx" name="AMMONIUM_mm_tx" reversible="false">
        <listOfReactants>
          <speciesReference id="x_AMMONIUM_AMMONIUM_mm_tx" species="x_AMMONIUM" stoichiometry="1" constant="false"/>
        </listOfReactants>
        <listOfProducts>
          <speciesReference id="AMMONIUM_AMMONIUM_mm_tx" species="AMMONIUM" stoichiometry="1" constant="false"/>
        </listOfProducts>
      </reaction>
      <reaction id="reac_127" name="AMP-DEPHOSPHORYLATION-RXN" reversible="false">
        <listOfReactants>
          <speciesReference id="WATER_reac_127" species="WATER" stoichiometry="1" constant="false"/>
          <speciesReference id="AMP_reac_127" species="AMP" stoichiometry="1" constant="false"/>
        </listOfReactants>
        <listOfProducts>
          <speciesReference id="ADENOSINE_reac_127" species="ADENOSINE" stoichiometry="1" constant="false"/>
          <speciesReference id="Pi_reac_127" species="Pi" stoichiometry="1" constant="false"/>
        </listOfProducts>
      </reaction>
      <reaction id="reac_128" name="AMPSYN-RXN" reversible="true">
        <listOfReactants>
          <speciesReference id="ADENYLOSUCC_reac_128" species="ADENYLOSUCC" stoichiometry="1" constant="false"/>
        </listOfReactants>
        <listOfProducts>
          <speciesReference id="FUM_reac_128" species="FUM" stoichiometry="1" constant="false"/>
          <speciesReference id="AMP_reac_128" species="AMP" stoichiometry="1" constant="false"/>
        </listOfProducts>
      </reaction>
      <reaction id="reac_129" name="AMYLOMALT-RXN" reversible="true">
        <listOfReactants>
          <speciesReference id="MALTOTETRAOSE_reac_129" species="MALTOTETRAOSE" stoichiometry="1" constant="false"/>
          <speciesReference id="GLC_reac_129" species="GLC" stoichiometry="1" constant="false"/>
        </listOfReactants>
        <listOfProducts>
          <speciesReference id="MALTOTRIOSE_reac_129" species="MALTOTRIOSE" stoichiometry="1" constant="false"/>
          <speciesReference id="met_101_reac_129" species="met_101" stoichiometry="1" constant="false"/>
        </listOfProducts>
      </reaction>
      <reaction id="reac_130" name="ANTHRANSYN-RXN" reversible="true">
        <listOfReactants>
          <speciesReference id="CHORISMATE_reac_130" species="CHORISMATE" stoichiometry="1" constant="false"/>
          <speciesReference id="GLN_reac_130" species="GLN" stoichiometry="1" constant="false"/>
        </listOfReactants>
        <listOfProducts>
          <speciesReference id="PYRUVATE_reac_130" species="PYRUVATE" stoichiometry="1" constant="false"/>
          <speciesReference id="ANTHRANILATE_reac_130" species="ANTHRANILATE" stoichiometry="1" constant="false"/>
          <speciesReference id="PROTON_reac_130" species="PROTON" stoichiometry="1" constant="false"/>
          <speciesReference id="GLT_reac_130" species="GLT" stoichiometry="1" constant="false"/>
        </listOfProducts>
      </reaction>
      <reaction id="reac_131" name="ARABISOM-RXN" reversible="true">
        <listOfReactants>
          <speciesReference id="ARABINOSE_reac_131" species="ARABINOSE" stoichiometry="1" constant="false"/>
        </listOfReactants>
        <listOfProducts>
          <speciesReference id="met_643_reac_131" species="met_643" stoichiometry="1" constant="false"/>
        </listOfProducts>
      </reaction>
      <reaction id="reac_132" name="ARGININE-DEIMINASE-RXN" reversible="true">
        <listOfReactants>
          <speciesReference id="ARG_reac_132" species="ARG" stoichiometry="1" constant="false"/>
          <speciesReference id="WATER_reac_132" species="WATER" stoichiometry="1" constant="false"/>
        </listOfReactants>
        <listOfProducts>
          <speciesReference id="met_634_reac_132" species="met_634" stoichiometry="1" constant="false"/>
          <speciesReference id="AMMONIUM_reac_132" species="AMMONIUM" stoichiometry="1" constant="false"/>
        </listOfProducts>
      </reaction>
      <reaction id="reac_133" name="ARGSUCCINLYA-RXN" reversible="true">
        <listOfReactants>
          <speciesReference id="met_630_reac_133" species="met_630" stoichiometry="1" constant="false"/>
        </listOfReactants>
        <listOfProducts>
          <speciesReference id="ARG_reac_133" species="ARG" stoichiometry="1" constant="false"/>
          <speciesReference id="FUM_reac_133" species="FUM" stoichiometry="1" constant="false"/>
        </listOfProducts>
      </reaction>
      <reaction id="reac_134" name="ARGSUCCINSYN-RXN" reversible="false">
        <listOfReactants>
          <speciesReference id="ATP_reac_134" species="ATP" stoichiometry="1" constant="false"/>
          <speciesReference id="met_634_reac_134" species="met_634" stoichiometry="1" constant="false"/>
          <speciesReference id="met_631_reac_134" species="met_631" stoichiometry="1" constant="false"/>
        </listOfReactants>
        <listOfProducts>
          <speciesReference id="AMP_reac_134" species="AMP" stoichiometry="1" constant="false"/>
          <speciesReference id="PROTON_reac_134" species="PROTON" stoichiometry="1" constant="false"/>
          <speciesReference id="met_630_reac_134" species="met_630" stoichiometry="1" constant="false"/>
          <speciesReference id="PPI_reac_134" species="PPI" stoichiometry="1" constant="false"/>
        </listOfProducts>
      </reaction>
      <reaction id="ARG_AA_bm_tx" name="ARG_AA_bm_tx" reversible="false">
        <listOfReactants>
          <speciesReference id="ARG_ARG_AA_bm_tx" species="ARG" stoichiometry="1" constant="false"/>
        </listOfReactants>
        <listOfProducts>
          <speciesReference id="x_ARG_ARG_AA_bm_tx" species="x_ARG" stoichiometry="1" constant="false"/>
        </listOfProducts>
      </reaction>
      <reaction id="ARG_AA_mm_tx" name="ARG_AA_mm_tx" reversible="false">
        <listOfReactants>
          <speciesReference id="ATP_ARG_AA_mm_tx" species="ATP" stoichiometry="1" constant="false"/>
          <speciesReference id="WATER_ARG_AA_mm_tx" species="WATER" stoichiometry="1" constant="false"/>
          <speciesReference id="x_ARG_ARG_AA_mm_tx" species="x_ARG" stoichiometry="1" constant="false"/>
        </listOfReactants>
        <listOfProducts>
          <speciesReference id="ARG_ARG_AA_mm_tx" species="ARG" stoichiometry="1" constant="false"/>
          <speciesReference id="PROTON_ARG_AA_mm_tx" species="PROTON" stoichiometry="1" constant="false"/>
          <speciesReference id="Pi_ARG_AA_mm_tx" species="Pi" stoichiometry="1" constant="false"/>
          <speciesReference id="ADP_ARG_AA_mm_tx" species="ADP" stoichiometry="1" constant="false"/>
        </listOfProducts>
      </reaction>
      <reaction id="ARG_ORN_antip_AA_mm_tx" name="ARG_ORN_antip_AA_mm_tx" reversible="true">
        <listOfReactants>
          <speciesReference id="met_640_ARG_ORN_antip_AA_mm_tx" species="met_640" stoichiometry="1" constant="false"/>
          <speciesReference id="x_ARG_ARG_ORN_antip_AA_mm_tx" species="x_ARG" stoichiometry="1" constant="false"/>
        </listOfReactants>
        <listOfProducts>
          <speciesReference id="ARG_ARG_ORN_antip_AA_mm_tx" species="ARG" stoichiometry="1" constant="false"/>
          <speciesReference id="met_903_ARG_ORN_antip_AA_mm_tx" species="met_903" stoichiometry="1" constant="false"/>
        </listOfProducts>
      </reaction>
      <reaction id="ASN_AA_bm_tx" name="ASN_AA_bm_tx" reversible="false">
        <listOfReactants>
          <speciesReference id="ASN_ASN_AA_bm_tx" species="ASN" stoichiometry="1" constant="false"/>
        </listOfReactants>
        <listOfProducts>
          <speciesReference id="x_ASN_ASN_AA_bm_tx" species="x_ASN" stoichiometry="1" constant="false"/>
        </listOfProducts>
      </reaction>
      <reaction id="ASN_AA_mm_tx" name="ASN_AA_mm_tx" reversible="false">
        <listOfReactants>
          <speciesReference id="x_ASN_ASN_AA_mm_tx" species="x_ASN" stoichiometry="1" constant="false"/>
        </listOfReactants>
        <listOfProducts>
          <speciesReference id="ASN_ASN_AA_mm_tx" species="ASN" stoichiometry="1" constant="false"/>
        </listOfProducts>
      </reaction>
      <reaction id="reac_140" name="ASPAMINOTRANS-RXN" reversible="true">
        <listOfReactants>
          <speciesReference id="met_16_reac_140" species="met_16" stoichiometry="1" constant="false"/>
          <speciesReference id="met_631_reac_140" species="met_631" stoichiometry="1" constant="false"/>
        </listOfReactants>
        <listOfProducts>
          <speciesReference id="GLT_reac_140" species="GLT" stoichiometry="1" constant="false"/>
          <speciesReference id="OXALACETIC_ACID_reac_140" species="OXALACETIC_ACID" stoichiometry="1" constant="false"/>
        </listOfProducts>
      </reaction>
      <reaction id="reac_141" name="ASPARAGHYD-RXN" reversible="false">
        <listOfReactants>
          <speciesReference id="ASN_reac_141" species="ASN" stoichiometry="1" constant="false"/>
          <speciesReference id="WATER_reac_141" species="WATER" stoichiometry="1" constant="false"/>
        </listOfReactants>
        <listOfProducts>
          <speciesReference id="met_631_reac_141" species="met_631" stoichiometry="1" constant="false"/>
          <speciesReference id="AMMONIUM_reac_141" species="AMMONIUM" stoichiometry="1" constant="false"/>
        </listOfProducts>
      </reaction>
      <reaction id="reac_142" name="ASPARTATE-SEMIALDEHYDE-DEHYDROGENASE-RXN" reversible="true">
        <listOfReactants>
          <speciesReference id="NADP_reac_142" species="NADP" stoichiometry="1" constant="false"/>
          <speciesReference id="met_632_reac_142" species="met_632" stoichiometry="1" constant="false"/>
          <speciesReference id="Pi_reac_142" species="Pi" stoichiometry="1" constant="false"/>
        </listOfReactants>
        <listOfProducts>
          <speciesReference id="NADPH_reac_142" species="NADPH" stoichiometry="1" constant="false"/>
          <speciesReference id="met_633_reac_142" species="met_633" stoichiometry="1" constant="false"/>
          <speciesReference id="PROTON_reac_142" species="PROTON" stoichiometry="1" constant="false"/>
        </listOfProducts>
      </reaction>
      <reaction id="reac_143" name="ASPARTATEKIN-RXN" reversible="true">
        <listOfReactants>
          <speciesReference id="ATP_reac_143" species="ATP" stoichiometry="1" constant="false"/>
          <speciesReference id="met_631_reac_143" species="met_631" stoichiometry="1" constant="false"/>
        </listOfReactants>
        <listOfProducts>
          <speciesReference id="met_633_reac_143" species="met_633" stoichiometry="1" constant="false"/>
          <speciesReference id="ADP_reac_143" species="ADP" stoichiometry="1" constant="false"/>
        </listOfProducts>
      </reaction>
      <reaction id="reac_144" name="ASPCARBTRANS-RXN" reversible="true">
        <listOfReactants>
          <speciesReference id="met_135_reac_144" species="met_135" stoichiometry="1" constant="false"/>
          <speciesReference id="met_631_reac_144" species="met_631" stoichiometry="1" constant="false"/>
        </listOfReactants>
        <listOfProducts>
          <speciesReference id="met_136_reac_144" species="met_136" stoichiometry="1" constant="false"/>
          <speciesReference id="PROTON_reac_144" species="PROTON" stoichiometry="1" constant="false"/>
          <speciesReference id="Pi_reac_144" species="Pi" stoichiometry="1" constant="false"/>
        </listOfProducts>
      </reaction>
      <reaction id="reac_145" name="ASPDECARBOX-RXN" reversible="false">
        <listOfReactants>
          <speciesReference id="PROTON_reac_145" species="PROTON" stoichiometry="1" constant="false"/>
          <speciesReference id="met_631_reac_145" species="met_631" stoichiometry="1" constant="false"/>
        </listOfReactants>
        <listOfProducts>
          <speciesReference id="met_137_reac_145" species="met_137" stoichiometry="1" constant="false"/>
          <speciesReference id="met_117_reac_145" species="met_117" stoichiometry="1" constant="false"/>
        </listOfProducts>
      </reaction>
      <reaction id="reac_146" name="ATPASE-RXN" reversible="false">
        <listOfReactants>
          <speciesReference id="ATP_reac_146" species="ATP" stoichiometry="1" constant="false"/>
          <speciesReference id="WATER_reac_146" species="WATER" stoichiometry="1" constant="false"/>
        </listOfReactants>
        <listOfProducts>
          <speciesReference id="PROTON_reac_146" species="PROTON" stoichiometry="1" constant="false"/>
          <speciesReference id="Pi_reac_146" species="Pi" stoichiometry="1" constant="false"/>
          <speciesReference id="ADP_reac_146" species="ADP" stoichiometry="1" constant="false"/>
          <speciesReference id="x_AWork_reac_146" species="x_AWork" stoichiometry="1" constant="false"/>
        </listOfProducts>
      </reaction>
      <reaction id="reac_147" name="ATPPHOSPHORIBOSYLTRANS-RXN" reversible="false">
        <listOfReactants>
          <speciesReference id="PRPP_reac_147" species="PRPP" stoichiometry="1" constant="false"/>
          <speciesReference id="ATP_reac_147" species="ATP" stoichiometry="1" constant="false"/>
          <speciesReference id="PROTON_reac_147" species="PROTON" stoichiometry="1" constant="false"/>
        </listOfReactants>
        <listOfProducts>
          <speciesReference id="met_741_reac_147" species="met_741" stoichiometry="1" constant="false"/>
          <speciesReference id="PPI_reac_147" species="PPI" stoichiometry="1" constant="false"/>
        </listOfProducts>
      </reaction>
      <reaction id="reac_148" name="ATPSYN-RXN" reversible="true">
        <listOfReactants>
          <speciesReference id="Pi_reac_148" species="Pi" stoichiometry="1" constant="false"/>
          <speciesReference id="ADP_reac_148" species="ADP" stoichiometry="1" constant="false"/>
          <speciesReference id="x_PROTON_reac_148" species="x_PROTON" stoichiometry="4" constant="false"/>
        </listOfReactants>
        <listOfProducts>
          <speciesReference id="ATP_reac_148" species="ATP" stoichiometry="1" constant="false"/>
          <speciesReference id="WATER_reac_148" species="WATER" stoichiometry="1" constant="false"/>
          <speciesReference id="PROTON_reac_148" species="PROTON" stoichiometry="3" constant="false"/>
        </listOfProducts>
      </reaction>
      <reaction id="ATP_bm_tx" name="ATP_bm_tx" reversible="false">
        <listOfReactants>
          <speciesReference id="ATP_ATP_bm_tx" species="ATP" stoichiometry="1" constant="false"/>
        </listOfReactants>
        <listOfProducts>
          <speciesReference id="x_ATP_ATP_bm_tx" species="x_ATP" stoichiometry="1" constant="false"/>
        </listOfProducts>
      </reaction>
      <reaction id="reac_150" name="AZOBENZENE-REDUCTASE-RXN" reversible="false">
        <listOfReactants>
          <speciesReference id="met_434_reac_150" species="met_434" stoichiometry="1" constant="false"/>
          <speciesReference id="NADP_reac_150" species="NADP" stoichiometry="2" constant="false"/>
          <speciesReference id="ANILINE_reac_150" species="ANILINE" stoichiometry="1" constant="false"/>
        </listOfReactants>
        <listOfProducts>
          <speciesReference id="NADPH_reac_150" species="NADPH" stoichiometry="2" constant="false"/>
          <speciesReference id="met_47_reac_150" species="met_47" stoichiometry="1" constant="false"/>
          <speciesReference id="PROTON_reac_150" species="PROTON" stoichiometry="2" constant="false"/>
        </listOfProducts>
      </reaction>
      <reaction id="Acetylhomoser_cys_rxn_b" name="Acetylhomoser_cys_rxn_b" reversible="false">
        <listOfReactants>
          <speciesReference id="CYS_Acetylhomoser_cys_rxn_b" species="CYS" stoichiometry="1" constant="false"/>
          <speciesReference id="met_377_Acetylhomoser_cys_rxn_b" species="met_377" stoichiometry="1" constant="false"/>
        </listOfReactants>
        <listOfProducts>
          <speciesReference id="met_635_Acetylhomoser_cys_rxn_b" species="met_635" stoichiometry="1" constant="false"/>
          <speciesReference id="PROTON_Acetylhomoser_cys_rxn_b" species="PROTON" stoichiometry="1" constant="false"/>
          <speciesReference id="ACET_Acetylhomoser_cys_rxn_b" species="ACET" stoichiometry="1" constant="false"/>
        </listOfProducts>
      </reaction>
      <reaction id="Autoinducer_bp_tx" name="Autoinducer_bp_tx" reversible="false">
        <listOfReactants>
          <speciesReference id="met_165_Autoinducer_bp_tx" species="met_165" stoichiometry="1" constant="false"/>
        </listOfReactants>
        <listOfProducts>
          <speciesReference id="x_Autoinducer_Autoinducer_bp_tx" species="x_Autoinducer" stoichiometry="1" constant="false"/>
        </listOfProducts>
      </reaction>
      <reaction id="reac_153" name="BADH-RXN" reversible="true">
        <listOfReactants>
          <speciesReference id="WATER_reac_153" species="WATER" stoichiometry="1" constant="false"/>
          <speciesReference id="NAD_reac_153" species="NAD" stoichiometry="1" constant="false"/>
          <speciesReference id="BETAINE_ALDEHYDE_reac_153" species="BETAINE_ALDEHYDE" stoichiometry="1" constant="false"/>
        </listOfReactants>
        <listOfProducts>
          <speciesReference id="PROTON_reac_153" species="PROTON" stoichiometry="2" constant="false"/>
          <speciesReference id="BETAINE_reac_153" species="BETAINE" stoichiometry="1" constant="false"/>
          <speciesReference id="NADH_reac_153" species="NADH" stoichiometry="1" constant="false"/>
        </listOfProducts>
      </reaction>
      <reaction id="reac_154" name="BISPHOSPHOGLYCERATE-MUTASE-RXN" reversible="false">
        <listOfReactants>
          <speciesReference id="DPG_reac_154" species="DPG" stoichiometry="1" constant="false"/>
        </listOfReactants>
        <listOfProducts>
          <speciesReference id="met_24_reac_154" species="met_24" stoichiometry="1" constant="false"/>
          <speciesReference id="PROTON_reac_154" species="PROTON" stoichiometry="1" constant="false"/>
        </listOfProducts>
      </reaction>
      <reaction id="reac_155" name="BISPHOSPHOGLYCERATE-PHOSPHATASE-RXN" reversible="false">
        <listOfReactants>
          <speciesReference id="met_24_reac_155" species="met_24" stoichiometry="1" constant="false"/>
          <speciesReference id="WATER_reac_155" species="WATER" stoichiometry="1" constant="false"/>
        </listOfReactants>
        <listOfProducts>
          <speciesReference id="G3P_reac_155" species="G3P" stoichiometry="1" constant="false"/>
          <speciesReference id="Pi_reac_155" species="Pi" stoichiometry="1" constant="false"/>
        </listOfProducts>
      </reaction>
      <reaction id="reac_156" name="BRANCHED-CHAINAMINOTRANSFERILEU-RXN" reversible="true">
        <listOfReactants>
          <speciesReference id="ILE_reac_156" species="ILE" stoichiometry="1" constant="false"/>
          <speciesReference id="met_16_reac_156" species="met_16" stoichiometry="1" constant="false"/>
        </listOfReactants>
        <listOfProducts>
          <speciesReference id="met_14_reac_156" species="met_14" stoichiometry="1" constant="false"/>
          <speciesReference id="GLT_reac_156" species="GLT" stoichiometry="1" constant="false"/>
        </listOfProducts>
      </reaction>
      <reaction id="reac_157" name="BRANCHED-CHAINAMINOTRANSFERLEU-RXN" reversible="true">
        <listOfReactants>
          <speciesReference id="met_16_reac_157" species="met_16" stoichiometry="1" constant="false"/>
          <speciesReference id="LEU_reac_157" species="LEU" stoichiometry="1" constant="false"/>
        </listOfReactants>
        <listOfProducts>
          <speciesReference id="met_26_reac_157" species="met_26" stoichiometry="1" constant="false"/>
          <speciesReference id="GLT_reac_157" species="GLT" stoichiometry="1" constant="false"/>
        </listOfProducts>
      </reaction>
      <reaction id="reac_158" name="BRANCHED-CHAINAMINOTRANSFERVAL-RXN" reversible="true">
        <listOfReactants>
          <speciesReference id="VAL_reac_158" species="VAL" stoichiometry="1" constant="false"/>
          <speciesReference id="met_16_reac_158" species="met_16" stoichiometry="1" constant="false"/>
        </listOfReactants>
        <listOfProducts>
          <speciesReference id="GLT_reac_158" species="GLT" stoichiometry="1" constant="false"/>
          <speciesReference id="met_15_reac_158" species="met_15" stoichiometry="1" constant="false"/>
        </listOfProducts>
      </reaction>
      <reaction id="reac_159" name="BUTANAL-DEHYDROGENASE-RXN-(NAD)" reversible="true">
        <listOfReactants>
          <speciesReference id="met_153_reac_159" species="met_153" stoichiometry="1" constant="false"/>
          <speciesReference id="BUTANAL_reac_159" species="BUTANAL" stoichiometry="1" constant="false"/>
          <speciesReference id="NAD_reac_159" species="NAD" stoichiometry="1" constant="false"/>
        </listOfReactants>
        <listOfProducts>
          <speciesReference id="PROTON_reac_159" species="PROTON" stoichiometry="1" constant="false"/>
          <speciesReference id="NADH_reac_159" species="NADH" stoichiometry="1" constant="false"/>
          <speciesReference id="met_126_reac_159" species="met_126" stoichiometry="1" constant="false"/>
        </listOfProducts>
      </reaction>
      <reaction id="reac_160" name="BUTANAL-DEHYDROGENASE-RXN-(NADP)" reversible="true">
        <listOfReactants>
          <speciesReference id="NADP_reac_160" species="NADP" stoichiometry="1" constant="false"/>
          <speciesReference id="met_153_reac_160" species="met_153" stoichiometry="1" constant="false"/>
          <speciesReference id="BUTANAL_reac_160" species="BUTANAL" stoichiometry="1" constant="false"/>
        </listOfReactants>
        <listOfProducts>
          <speciesReference id="NADPH_reac_160" species="NADPH" stoichiometry="1" constant="false"/>
          <speciesReference id="PROTON_reac_160" species="PROTON" stoichiometry="1" constant="false"/>
          <speciesReference id="met_126_reac_160" species="met_126" stoichiometry="1" constant="false"/>
        </listOfProducts>
      </reaction>
      <reaction id="BUTANEDIOL_bp_tx" name="BUTANEDIOL_bp_tx" reversible="false">
        <listOfReactants>
          <speciesReference id="BUTANEDIOL_BUTANEDIOL_bp_tx" species="BUTANEDIOL" stoichiometry="1" constant="false"/>
        </listOfReactants>
        <listOfProducts>
          <speciesReference id="x_BUTANEDIOL_BUTANEDIOL_bp_tx" species="x_BUTANEDIOL" stoichiometry="1" constant="false"/>
        </listOfProducts>
      </reaction>
      <reaction id="BUTANOL_bp_tx" name="BUTANOL_bp_tx" reversible="false">
        <listOfReactants>
          <speciesReference id="BUTANOL_BUTANOL_bp_tx" species="BUTANOL" stoichiometry="1" constant="false"/>
        </listOfReactants>
        <listOfProducts>
          <speciesReference id="x_BUTANOL_BUTANOL_bp_tx" species="x_BUTANOL" stoichiometry="1" constant="false"/>
        </listOfProducts>
      </reaction>
      <reaction id="reac_163" name="BUTYRATE-KINASE-RXN" reversible="false">
        <listOfReactants>
          <speciesReference id="met_127_reac_163" species="met_127" stoichiometry="1" constant="false"/>
          <speciesReference id="ADP_reac_163" species="ADP" stoichiometry="1" constant="false"/>
        </listOfReactants>
        <listOfProducts>
          <speciesReference id="BUTYRIC_ACID_reac_163" species="BUTYRIC_ACID" stoichiometry="1" constant="false"/>
          <speciesReference id="ATP_reac_163" species="ATP" stoichiometry="1" constant="false"/>
        </listOfProducts>
      </reaction>
      <reaction id="BUTYRIC_ACID_bp_tx" name="BUTYRIC_ACID_bp_tx" reversible="false">
        <listOfReactants>
          <speciesReference id="BUTYRIC_ACID_BUTYRIC_ACID_bp_tx" species="BUTYRIC_ACID" stoichiometry="1" constant="false"/>
          <speciesReference id="PROTON_BUTYRIC_ACID_bp_tx" species="PROTON" stoichiometry="1" constant="false"/>
        </listOfReactants>
        <listOfProducts>
          <speciesReference id="x_PROTON_BUTYRIC_ACID_bp_tx" species="x_PROTON" stoichiometry="1" constant="false"/>
          <speciesReference id="x_BUTYRIC_ACID_BUTYRIC_ACID_bp_tx" species="x_BUTYRIC_ACID" stoichiometry="1" constant="false"/>
        </listOfProducts>
      </reaction>
      <reaction id="reac_165" name="BUTYRYL-COA-DEHYDROGENASE-RXN" reversible="false">
        <listOfReactants>
          <speciesReference id="met_453_reac_165" species="met_453" stoichiometry="1" constant="false"/>
          <speciesReference id="met_773_reac_165" species="met_773" stoichiometry="1" constant="false"/>
        </listOfReactants>
        <listOfProducts>
          <speciesReference id="MENAQUINONE_reac_165" species="MENAQUINONE" stoichiometry="1" constant="false"/>
          <speciesReference id="met_126_reac_165" species="met_126" stoichiometry="1" constant="false"/>
        </listOfProducts>
      </reaction>
      <reaction id="reac_166" name="CARBAMATE-KINASE-RXN" reversible="true">
        <listOfReactants>
          <speciesReference id="met_137_reac_166" species="met_137" stoichiometry="1" constant="false"/>
          <speciesReference id="ATP_reac_166" species="ATP" stoichiometry="1" constant="false"/>
          <speciesReference id="AMMONIUM_reac_166" species="AMMONIUM" stoichiometry="1" constant="false"/>
        </listOfReactants>
        <listOfProducts>
          <speciesReference id="met_135_reac_166" species="met_135" stoichiometry="1" constant="false"/>
          <speciesReference id="PROTON_reac_166" species="PROTON" stoichiometry="2" constant="false"/>
          <speciesReference id="ADP_reac_166" species="ADP" stoichiometry="1" constant="false"/>
        </listOfProducts>
      </reaction>
      <reaction id="reac_167" name="CARBON-DIOXIDE_bp_tx" reversible="false">
        <listOfReactants>
          <speciesReference id="met_137_reac_167" species="met_137" stoichiometry="1" constant="false"/>
        </listOfReactants>
        <listOfProducts>
          <speciesReference id="met_876_reac_167" species="met_876" stoichiometry="1" constant="false"/>
        </listOfProducts>
      </reaction>
      <reaction id="reac_168" name="CARBPSYN-RXN" reversible="false">
        <listOfReactants>
          <speciesReference id="ATP_reac_168" species="ATP" stoichiometry="2" constant="false"/>
          <speciesReference id="GLN_reac_168" species="GLN" stoichiometry="1" constant="false"/>
          <speciesReference id="WATER_reac_168" species="WATER" stoichiometry="1" constant="false"/>
          <speciesReference id="HCO3_reac_168" species="HCO3" stoichiometry="1" constant="false"/>
        </listOfReactants>
        <listOfProducts>
          <speciesReference id="met_135_reac_168" species="met_135" stoichiometry="1" constant="false"/>
          <speciesReference id="PROTON_reac_168" species="PROTON" stoichiometry="2" constant="false"/>
          <speciesReference id="GLT_reac_168" species="GLT" stoichiometry="1" constant="false"/>
          <speciesReference id="Pi_reac_168" species="Pi" stoichiometry="1" constant="false"/>
          <speciesReference id="ADP_reac_168" species="ADP" stoichiometry="2" constant="false"/>
        </listOfProducts>
      </reaction>
      <reaction id="reac_169" name="CARDIOLIPSYN-RXN" reversible="false">
        <listOfReactants>
          <speciesReference id="met_624_reac_169" species="met_624" stoichiometry="2" constant="false"/>
        </listOfReactants>
        <listOfProducts>
          <speciesReference id="CARDIOLIPIN_reac_169" species="CARDIOLIPIN" stoichiometry="1" constant="false"/>
          <speciesReference id="GLYCEROL_reac_169" species="GLYCEROL" stoichiometry="1" constant="false"/>
        </listOfProducts>
      </reaction>
      <reaction id="reac_170" name="CATAL-RXN" reversible="false">
        <listOfReactants>
          <speciesReference id="met_595_reac_170" species="met_595" stoichiometry="2" constant="false"/>
        </listOfReactants>
        <listOfProducts>
          <speciesReference id="met_721_reac_170" species="met_721" stoichiometry="1" constant="false"/>
          <speciesReference id="WATER_reac_170" species="WATER" stoichiometry="2" constant="false"/>
        </listOfProducts>
      </reaction>
      <reaction id="reac_171" name="CDPDIGLYSYN-RXN" reversible="true">
        <listOfReactants>
          <speciesReference id="met_642_reac_171" species="met_642" stoichiometry="1" constant="false"/>
          <speciesReference id="CTP_reac_171" species="CTP" stoichiometry="1" constant="false"/>
          <speciesReference id="PROTON_reac_171" species="PROTON" stoichiometry="1" constant="false"/>
        </listOfReactants>
        <listOfProducts>
          <speciesReference id="PPI_reac_171" species="PPI" stoichiometry="1" constant="false"/>
          <speciesReference id="CDPDIACYLGLYCEROL_reac_171" species="CDPDIACYLGLYCEROL" stoichiometry="1" constant="false"/>
        </listOfProducts>
      </reaction>
      <reaction id="reac_172" name="CDPKIN-RXN" reversible="true">
        <listOfReactants>
          <speciesReference id="CDP_reac_172" species="CDP" stoichiometry="1" constant="false"/>
          <speciesReference id="ATP_reac_172" species="ATP" stoichiometry="1" constant="false"/>
        </listOfReactants>
        <listOfProducts>
          <speciesReference id="CTP_reac_172" species="CTP" stoichiometry="1" constant="false"/>
          <speciesReference id="ADP_reac_172" species="ADP" stoichiometry="1" constant="false"/>
        </listOfProducts>
      </reaction>
      <reaction id="reac_173" name="CDPREDUCT-RXN" reversible="false">
        <listOfReactants>
          <speciesReference id="CDP_reac_173" species="CDP" stoichiometry="1" constant="false"/>
          <speciesReference id="met_782_reac_173" species="met_782" stoichiometry="1" constant="false"/>
        </listOfReactants>
        <listOfProducts>
          <speciesReference id="WATER_reac_173" species="WATER" stoichiometry="1" constant="false"/>
          <speciesReference id="DCDP_reac_173" species="DCDP" stoichiometry="1" constant="false"/>
          <speciesReference id="met_723_reac_173" species="met_723" stoichiometry="1" constant="false"/>
        </listOfProducts>
      </reaction>
      <reaction id="reac_174" name="CHORISMATE-SYNTHASE-RXN" reversible="true">
        <listOfReactants>
          <speciesReference id="met_31_reac_174" species="met_31" stoichiometry="1" constant="false"/>
        </listOfReactants>
        <listOfProducts>
          <speciesReference id="CHORISMATE_reac_174" species="CHORISMATE" stoichiometry="1" constant="false"/>
          <speciesReference id="Pi_reac_174" species="Pi" stoichiometry="1" constant="false"/>
        </listOfProducts>
      </reaction>
      <reaction id="reac_175" name="CHORISMATEMUT-RXN" reversible="true">
        <listOfReactants>
          <speciesReference id="CHORISMATE_reac_175" species="CHORISMATE" stoichiometry="1" constant="false"/>
        </listOfReactants>
        <listOfProducts>
          <speciesReference id="PREPHENATE_reac_175" species="PREPHENATE" stoichiometry="1" constant="false"/>
        </listOfProducts>
      </reaction>
      <reaction id="reac_176" name="CITSYN-RXN" reversible="false">
        <listOfReactants>
          <speciesReference id="met_85_reac_176" species="met_85" stoichiometry="1" constant="false"/>
          <speciesReference id="WATER_reac_176" species="WATER" stoichiometry="1" constant="false"/>
          <speciesReference id="OXALACETIC_ACID_reac_176" species="OXALACETIC_ACID" stoichiometry="1" constant="false"/>
        </listOfReactants>
        <listOfProducts>
          <speciesReference id="CIT_reac_176" species="CIT" stoichiometry="1" constant="false"/>
          <speciesReference id="met_153_reac_176" species="met_153" stoichiometry="1" constant="false"/>
          <speciesReference id="PROTON_reac_176" species="PROTON" stoichiometry="1" constant="false"/>
        </listOfProducts>
      </reaction>
      <reaction id="CL_bm_tx" name="CL_bm_tx" reversible="false">
        <listOfReactants>
          <speciesReference id="CARDIOLIPIN_CL_bm_tx" species="CARDIOLIPIN" stoichiometry="1" constant="false"/>
        </listOfReactants>
        <listOfProducts>
          <speciesReference id="x_CL_CL_bm_tx" species="x_CL" stoichiometry="1" constant="false"/>
        </listOfProducts>
      </reaction>
      <reaction id="reac_178" name="COA-DISULFIDE-REDUCTASE-NADH-RXN" reversible="true">
        <listOfReactants>
          <speciesReference id="NADP_reac_178" species="NADP" stoichiometry="1" constant="false"/>
          <speciesReference id="met_153_reac_178" species="met_153" stoichiometry="2" constant="false"/>
        </listOfReactants>
        <listOfProducts>
          <speciesReference id="NADPH_reac_178" species="NADPH" stoichiometry="1" constant="false"/>
          <speciesReference id="PROTON_reac_178" species="PROTON" stoichiometry="1" constant="false"/>
          <speciesReference id="met_338_reac_178" species="met_338" stoichiometry="1" constant="false"/>
        </listOfProducts>
      </reaction>
      <reaction id="reac_179" name="CTPSYN-RXN" reversible="false">
        <listOfReactants>
          <speciesReference id="ATP_reac_179" species="ATP" stoichiometry="1" constant="false"/>
          <speciesReference id="UTP_reac_179" species="UTP" stoichiometry="1" constant="false"/>
          <speciesReference id="GLN_reac_179" species="GLN" stoichiometry="1" constant="false"/>
          <speciesReference id="WATER_reac_179" species="WATER" stoichiometry="1" constant="false"/>
        </listOfReactants>
        <listOfProducts>
          <speciesReference id="CTP_reac_179" species="CTP" stoichiometry="1" constant="false"/>
          <speciesReference id="PROTON_reac_179" species="PROTON" stoichiometry="2" constant="false"/>
          <speciesReference id="GLT_reac_179" species="GLT" stoichiometry="1" constant="false"/>
          <speciesReference id="Pi_reac_179" species="Pi" stoichiometry="1" constant="false"/>
          <speciesReference id="ADP_reac_179" species="ADP" stoichiometry="1" constant="false"/>
        </listOfProducts>
      </reaction>
      <reaction id="CTP_bm_tx" name="CTP_bm_tx" reversible="false">
        <listOfReactants>
          <speciesReference id="CTP_CTP_bm_tx" species="CTP" stoichiometry="1" constant="false"/>
        </listOfReactants>
        <listOfProducts>
          <speciesReference id="x_CTP_CTP_bm_tx" species="x_CTP" stoichiometry="1" constant="false"/>
        </listOfProducts>
      </reaction>
      <reaction id="reac_181" name="CYSTATHIONINE-BETA-LYASE-RXN" reversible="false">
        <listOfReactants>
          <speciesReference id="met_635_reac_181" species="met_635" stoichiometry="1" constant="false"/>
          <speciesReference id="WATER_reac_181" species="WATER" stoichiometry="1" constant="false"/>
        </listOfReactants>
        <listOfProducts>
          <speciesReference id="PYRUVATE_reac_181" species="PYRUVATE" stoichiometry="1" constant="false"/>
          <speciesReference id="met_590_reac_181" species="met_590" stoichiometry="1" constant="false"/>
          <speciesReference id="AMMONIUM_reac_181" species="AMMONIUM" stoichiometry="1" constant="false"/>
        </listOfProducts>
      </reaction>
      <reaction id="reac_182" name="CYSTATHIONINE-BETA-SYNTHASE-RXN" reversible="true">
        <listOfReactants>
          <speciesReference id="SER_reac_182" species="SER" stoichiometry="1" constant="false"/>
          <speciesReference id="met_590_reac_182" species="met_590" stoichiometry="1" constant="false"/>
        </listOfReactants>
        <listOfProducts>
          <speciesReference id="met_635_reac_182" species="met_635" stoichiometry="1" constant="false"/>
          <speciesReference id="WATER_reac_182" species="WATER" stoichiometry="1" constant="false"/>
        </listOfProducts>
      </reaction>
      <reaction id="CYS_AA_bm_tx" name="CYS_AA_bm_tx" reversible="false">
        <listOfReactants>
          <speciesReference id="CYS_CYS_AA_bm_tx" species="CYS" stoichiometry="1" constant="false"/>
        </listOfReactants>
        <listOfProducts>
          <speciesReference id="x_CYS_CYS_AA_bm_tx" species="x_CYS" stoichiometry="1" constant="false"/>
        </listOfProducts>
      </reaction>
      <reaction id="CYS_AA_mm_tx" name="CYS_AA_mm_tx" reversible="false">
        <listOfReactants>
          <speciesReference id="ATP_CYS_AA_mm_tx" species="ATP" stoichiometry="1" constant="false"/>
          <speciesReference id="WATER_CYS_AA_mm_tx" species="WATER" stoichiometry="1" constant="false"/>
          <speciesReference id="x_CYS_CYS_AA_mm_tx" species="x_CYS" stoichiometry="1" constant="false"/>
        </listOfReactants>
        <listOfProducts>
          <speciesReference id="CYS_CYS_AA_mm_tx" species="CYS" stoichiometry="1" constant="false"/>
          <speciesReference id="PROTON_CYS_AA_mm_tx" species="PROTON" stoichiometry="1" constant="false"/>
          <speciesReference id="Pi_CYS_AA_mm_tx" species="Pi" stoichiometry="1" constant="false"/>
          <speciesReference id="ADP_CYS_AA_mm_tx" species="ADP" stoichiometry="1" constant="false"/>
        </listOfProducts>
      </reaction>
      <reaction id="reac_185" name="CYTIDEAM-RXN" reversible="true">
        <listOfReactants>
          <speciesReference id="WATER_reac_185" species="WATER" stoichiometry="1" constant="false"/>
          <speciesReference id="DEOXYCYTIDINE_reac_185" species="DEOXYCYTIDINE" stoichiometry="1" constant="false"/>
          <speciesReference id="PROTON_reac_185" species="PROTON" stoichiometry="1" constant="false"/>
        </listOfReactants>
        <listOfProducts>
          <speciesReference id="DEOXYURIDINE_reac_185" species="DEOXYURIDINE" stoichiometry="1" constant="false"/>
          <speciesReference id="AMMONIUM_reac_185" species="AMMONIUM" stoichiometry="1" constant="false"/>
        </listOfProducts>
      </reaction>
      <reaction id="reac_186" name="CYTIDEAM2-RXN" reversible="true">
        <listOfReactants>
          <speciesReference id="WATER_reac_186" species="WATER" stoichiometry="1" constant="false"/>
          <speciesReference id="PROTON_reac_186" species="PROTON" stoichiometry="1" constant="false"/>
          <speciesReference id="CYTIDINE_reac_186" species="CYTIDINE" stoichiometry="1" constant="false"/>
        </listOfReactants>
        <listOfProducts>
          <speciesReference id="URIDINE_reac_186" species="URIDINE" stoichiometry="1" constant="false"/>
          <speciesReference id="AMMONIUM_reac_186" species="AMMONIUM" stoichiometry="1" constant="false"/>
        </listOfProducts>
      </reaction>
      <reaction id="reac_187" name="CYTIDINEKIN-RXN" reversible="false">
        <listOfReactants>
          <speciesReference id="CYTIDINE_reac_187" species="CYTIDINE" stoichiometry="1" constant="false"/>
          <speciesReference id="GTP_reac_187" species="GTP" stoichiometry="1" constant="false"/>
        </listOfReactants>
        <listOfProducts>
          <speciesReference id="GDP_reac_187" species="GDP" stoichiometry="1" constant="false"/>
          <speciesReference id="PROTON_reac_187" species="PROTON" stoichiometry="1" constant="false"/>
          <speciesReference id="CMP_reac_187" species="CMP" stoichiometry="1" constant="false"/>
        </listOfProducts>
      </reaction>
      <reaction id="reac_188" name="CYTIKIN-RXN" reversible="false">
        <listOfReactants>
          <speciesReference id="ATP_reac_188" species="ATP" stoichiometry="1" constant="false"/>
          <speciesReference id="CYTIDINE_reac_188" species="CYTIDINE" stoichiometry="1" constant="false"/>
        </listOfReactants>
        <listOfProducts>
          <speciesReference id="PROTON_reac_188" species="PROTON" stoichiometry="1" constant="false"/>
          <speciesReference id="ADP_reac_188" species="ADP" stoichiometry="1" constant="false"/>
          <speciesReference id="CMP_reac_188" species="CMP" stoichiometry="1" constant="false"/>
        </listOfProducts>
      </reaction>
      <reaction id="reac_189" name="CYTOCHROME-C-OXIDASE-RXN" reversible="false">
        <listOfReactants>
          <speciesReference id="met_721_reac_189" species="met_721" stoichiometry="1" constant="false"/>
          <speciesReference id="met_462_reac_189" species="met_462" stoichiometry="4" constant="false"/>
          <speciesReference id="PROTON_reac_189" species="PROTON" stoichiometry="8" constant="false"/>
        </listOfReactants>
        <listOfProducts>
          <speciesReference id="met_461_reac_189" species="met_461" stoichiometry="4" constant="false"/>
          <speciesReference id="WATER_reac_189" species="WATER" stoichiometry="2" constant="false"/>
          <speciesReference id="x_PROTON_reac_189" species="x_PROTON" stoichiometry="4" constant="false"/>
        </listOfProducts>
      </reaction>
      <reaction id="CoA_bm_tx" name="CoA_bm_tx" reversible="false">
        <listOfReactants>
          <speciesReference id="met_153_CoA_bm_tx" species="met_153" stoichiometry="1" constant="false"/>
        </listOfReactants>
        <listOfProducts>
          <speciesReference id="x_CoA_CoA_bm_tx" species="x_CoA" stoichiometry="1" constant="false"/>
        </listOfProducts>
      </reaction>
      <reaction id="reac_191" name="D-ALANINE-AMINOTRANSFERASE-RXN" reversible="true">
        <listOfReactants>
          <speciesReference id="met_465_reac_191" species="met_465" stoichiometry="1" constant="false"/>
          <speciesReference id="met_16_reac_191" species="met_16" stoichiometry="1" constant="false"/>
        </listOfReactants>
        <listOfProducts>
          <speciesReference id="PYRUVATE_reac_191" species="PYRUVATE" stoichiometry="1" constant="false"/>
          <speciesReference id="met_469_reac_191" species="met_469" stoichiometry="1" constant="false"/>
        </listOfProducts>
      </reaction>
      <reaction id="reac_192" name="D-LACTATE_bp_tx" reversible="false">
        <listOfReactants>
          <speciesReference id="met_474_reac_192" species="met_474" stoichiometry="1" constant="false"/>
          <speciesReference id="PROTON_reac_192" species="PROTON" stoichiometry="1" constant="false"/>
        </listOfReactants>
        <listOfProducts>
          <speciesReference id="x_PROTON_reac_192" species="x_PROTON" stoichiometry="1" constant="false"/>
          <speciesReference id="met_881_reac_192" species="met_881" stoichiometry="1" constant="false"/>
        </listOfProducts>
      </reaction>
      <reaction id="reac_193" name="D-PPENTOMUT-RXN" reversible="true">
        <listOfReactants>
          <speciesReference id="met_491_reac_193" species="met_491" stoichiometry="1" constant="false"/>
        </listOfReactants>
        <listOfProducts>
          <speciesReference id="met_492_reac_193" species="met_492" stoichiometry="1" constant="false"/>
        </listOfProducts>
      </reaction>
      <reaction id="reac_194" name="D-RIBULOKIN-RXN" reversible="false">
        <listOfReactants>
          <speciesReference id="ATP_reac_194" species="ATP" stoichiometry="1" constant="false"/>
          <speciesReference id="met_477_reac_194" species="met_477" stoichiometry="1" constant="false"/>
        </listOfReactants>
        <listOfProducts>
          <speciesReference id="PROTON_reac_194" species="PROTON" stoichiometry="1" constant="false"/>
          <speciesReference id="ADP_reac_194" species="ADP" stoichiometry="1" constant="false"/>
          <speciesReference id="met_779_reac_194" species="met_779" stoichiometry="1" constant="false"/>
        </listOfProducts>
      </reaction>
      <reaction id="reac_195" name="DADPKIN-RXN" reversible="false">
        <listOfReactants>
          <speciesReference id="ATP_reac_195" species="ATP" stoichiometry="1" constant="false"/>
          <speciesReference id="DADP_reac_195" species="DADP" stoichiometry="1" constant="false"/>
        </listOfReactants>
        <listOfProducts>
          <speciesReference id="ADP_reac_195" species="ADP" stoichiometry="1" constant="false"/>
          <speciesReference id="DATP_reac_195" species="DATP" stoichiometry="1" constant="false"/>
        </listOfProducts>
      </reaction>
      <reaction id="DAG_bm_tx" name="DAG_bm_tx" reversible="false">
        <listOfReactants>
          <speciesReference id="DIACYLGLYCEROL_DAG_bm_tx" species="DIACYLGLYCEROL" stoichiometry="1" constant="false"/>
        </listOfReactants>
        <listOfProducts>
          <speciesReference id="x_DAG_DAG_bm_tx" species="x_DAG" stoichiometry="1" constant="false"/>
        </listOfProducts>
      </reaction>
      <reaction id="reac_197" name="DAHPSYN-RXN" reversible="true">
        <listOfReactants>
          <speciesReference id="WATER_reac_197" species="WATER" stoichiometry="1" constant="false"/>
          <speciesReference id="met_530_reac_197" species="met_530" stoichiometry="1" constant="false"/>
          <speciesReference id="met_739_reac_197" species="met_739" stoichiometry="1" constant="false"/>
        </listOfReactants>
        <listOfProducts>
          <speciesReference id="met_30_reac_197" species="met_30" stoichiometry="1" constant="false"/>
          <speciesReference id="Pi_reac_197" species="Pi" stoichiometry="1" constant="false"/>
        </listOfProducts>
      </reaction>
      <reaction id="reac_198" name="DALADALALIG-RXN" reversible="false">
        <listOfReactants>
          <speciesReference id="ATP_reac_198" species="ATP" stoichiometry="1" constant="false"/>
          <speciesReference id="met_465_reac_198" species="met_465" stoichiometry="2" constant="false"/>
        </listOfReactants>
        <listOfProducts>
          <speciesReference id="met_464_reac_198" species="met_464" stoichiometry="1" constant="false"/>
          <speciesReference id="PROTON_reac_198" species="PROTON" stoichiometry="1" constant="false"/>
          <speciesReference id="Pi_reac_198" species="Pi" stoichiometry="1" constant="false"/>
          <speciesReference id="ADP_reac_198" species="ADP" stoichiometry="1" constant="false"/>
        </listOfProducts>
      </reaction>
      <reaction id="reac_199" name="DAPASYN-RXN" reversible="true">
        <listOfReactants>
          <speciesReference id="met_789_reac_199" species="met_789" stoichiometry="1" constant="false"/>
          <speciesReference id="met_80_reac_199" species="met_80" stoichiometry="1" constant="false"/>
        </listOfReactants>
        <listOfProducts>
          <speciesReference id="met_788_reac_199" species="met_788" stoichiometry="1" constant="false"/>
          <speciesReference id="DIAMINONONANOATE_reac_199" species="DIAMINONONANOATE" stoichiometry="1" constant="false"/>
        </listOfProducts>
      </reaction>
      <reaction id="DATP_bm_tx" name="DATP_bm_tx" reversible="false">
        <listOfReactants>
          <speciesReference id="DATP_DATP_bm_tx" species="DATP" stoichiometry="1" constant="false"/>
        </listOfReactants>
        <listOfProducts>
          <speciesReference id="x_DATP_DATP_bm_tx" species="x_DATP" stoichiometry="1" constant="false"/>
        </listOfProducts>
      </reaction>
      <reaction id="reac_201" name="DCDPKIN-RXN" reversible="true">
        <listOfReactants>
          <speciesReference id="ATP_reac_201" species="ATP" stoichiometry="1" constant="false"/>
          <speciesReference id="DCDP_reac_201" species="DCDP" stoichiometry="1" constant="false"/>
        </listOfReactants>
        <listOfProducts>
          <speciesReference id="DCTP_reac_201" species="DCTP" stoichiometry="1" constant="false"/>
          <speciesReference id="ADP_reac_201" species="ADP" stoichiometry="1" constant="false"/>
        </listOfProducts>
      </reaction>
      <reaction id="reac_202" name="DCMP-DEAMINASE-RXN" reversible="false">
        <listOfReactants>
          <speciesReference id="DCMP_reac_202" species="DCMP" stoichiometry="1" constant="false"/>
          <speciesReference id="WATER_reac_202" species="WATER" stoichiometry="1" constant="false"/>
          <speciesReference id="PROTON_reac_202" species="PROTON" stoichiometry="1" constant="false"/>
        </listOfReactants>
        <listOfProducts>
          <speciesReference id="AMMONIUM_reac_202" species="AMMONIUM" stoichiometry="1" constant="false"/>
          <speciesReference id="DUMP_reac_202" species="DUMP" stoichiometry="1" constant="false"/>
        </listOfProducts>
      </reaction>
      <reaction id="reac_203" name="DCTP-DEAM-RXN" reversible="false">
        <listOfReactants>
          <speciesReference id="WATER_reac_203" species="WATER" stoichiometry="1" constant="false"/>
          <speciesReference id="PROTON_reac_203" species="PROTON" stoichiometry="1" constant="false"/>
          <speciesReference id="DCTP_reac_203" species="DCTP" stoichiometry="1" constant="false"/>
        </listOfReactants>
        <listOfProducts>
          <speciesReference id="DUTP_reac_203" species="DUTP" stoichiometry="1" constant="false"/>
          <speciesReference id="AMMONIUM_reac_203" species="AMMONIUM" stoichiometry="1" constant="false"/>
        </listOfProducts>
      </reaction>
      <reaction id="DCTP_bm_tx" name="DCTP_bm_tx" reversible="false">
        <listOfReactants>
          <speciesReference id="DCTP_DCTP_bm_tx" species="DCTP" stoichiometry="1" constant="false"/>
        </listOfReactants>
        <listOfProducts>
          <speciesReference id="x_DCTP_DCTP_bm_tx" species="x_DCTP" stoichiometry="1" constant="false"/>
        </listOfProducts>
      </reaction>
      <reaction id="reac_205" name="DEOXYADENOSINE-KINASE-RXN" reversible="true">
        <listOfReactants>
          <speciesReference id="ATP_reac_205" species="ATP" stoichiometry="1" constant="false"/>
          <speciesReference id="DEOXYADENOSINE_reac_205" species="DEOXYADENOSINE" stoichiometry="1" constant="false"/>
        </listOfReactants>
        <listOfProducts>
          <speciesReference id="DAMP_reac_205" species="DAMP" stoichiometry="1" constant="false"/>
          <speciesReference id="PROTON_reac_205" species="PROTON" stoichiometry="1" constant="false"/>
          <speciesReference id="ADP_reac_205" species="ADP" stoichiometry="1" constant="false"/>
        </listOfProducts>
      </reaction>
      <reaction id="reac_206" name="DEOXYADENPHOSPHOR-RXN" reversible="true">
        <listOfReactants>
          <speciesReference id="DEOXYADENOSINE_reac_206" species="DEOXYADENOSINE" stoichiometry="1" constant="false"/>
          <speciesReference id="Pi_reac_206" species="Pi" stoichiometry="1" constant="false"/>
        </listOfReactants>
        <listOfProducts>
          <speciesReference id="ADENINE_reac_206" species="ADENINE" stoichiometry="1" constant="false"/>
          <speciesReference id="met_491_reac_206" species="met_491" stoichiometry="1" constant="false"/>
        </listOfProducts>
      </reaction>
      <reaction id="reac_207" name="DEOXYADENYLATE-KINASE-RXN" reversible="true">
        <listOfReactants>
          <speciesReference id="DAMP_reac_207" species="DAMP" stoichiometry="1" constant="false"/>
          <speciesReference id="ATP_reac_207" species="ATP" stoichiometry="1" constant="false"/>
        </listOfReactants>
        <listOfProducts>
          <speciesReference id="ADP_reac_207" species="ADP" stoichiometry="1" constant="false"/>
          <speciesReference id="DADP_reac_207" species="DADP" stoichiometry="1" constant="false"/>
        </listOfProducts>
      </reaction>
      <reaction id="reac_208" name="DEOXYGUANOSINE-KINASE-RXN" reversible="true">
        <listOfReactants>
          <speciesReference id="ATP_reac_208" species="ATP" stoichiometry="1" constant="false"/>
          <speciesReference id="DEOXYGUANOSINE_reac_208" species="DEOXYGUANOSINE" stoichiometry="1" constant="false"/>
        </listOfReactants>
        <listOfProducts>
          <speciesReference id="DGMP_reac_208" species="DGMP" stoichiometry="1" constant="false"/>
          <speciesReference id="PROTON_reac_208" species="PROTON" stoichiometry="1" constant="false"/>
          <speciesReference id="ADP_reac_208" species="ADP" stoichiometry="1" constant="false"/>
        </listOfProducts>
      </reaction>
      <reaction id="reac_209" name="DEOXYGUANPHOSPHOR-RXN" reversible="true">
        <listOfReactants>
          <speciesReference id="DEOXYGUANOSINE_reac_209" species="DEOXYGUANOSINE" stoichiometry="1" constant="false"/>
          <speciesReference id="Pi_reac_209" species="Pi" stoichiometry="1" constant="false"/>
        </listOfReactants>
        <listOfProducts>
          <speciesReference id="GUANINE_reac_209" species="GUANINE" stoichiometry="1" constant="false"/>
          <speciesReference id="met_491_reac_209" species="met_491" stoichiometry="1" constant="false"/>
        </listOfProducts>
      </reaction>
      <reaction id="reac_210" name="DEOXYINOPHOSPHOR-RXN" reversible="true">
        <listOfReactants>
          <speciesReference id="DEOXYINOSINE_reac_210" species="DEOXYINOSINE" stoichiometry="1" constant="false"/>
          <speciesReference id="Pi_reac_210" species="Pi" stoichiometry="1" constant="false"/>
        </listOfReactants>
        <listOfProducts>
          <speciesReference id="met_491_reac_210" species="met_491" stoichiometry="1" constant="false"/>
          <speciesReference id="HYPOXANTHINE_reac_210" species="HYPOXANTHINE" stoichiometry="1" constant="false"/>
        </listOfProducts>
      </reaction>
      <reaction id="reac_211" name="DEOXYRIBOSE-P-ALD-RXN" reversible="true">
        <listOfReactants>
          <speciesReference id="met_492_reac_211" species="met_492" stoichiometry="1" constant="false"/>
        </listOfReactants>
        <listOfProducts>
          <speciesReference id="GAP_reac_211" species="GAP" stoichiometry="1" constant="false"/>
          <speciesReference id="ACETALD_reac_211" species="ACETALD" stoichiometry="1" constant="false"/>
        </listOfProducts>
      </reaction>
      <reaction id="reac_212" name="DEPHOSPHOCOAKIN-RXN" reversible="true">
        <listOfReactants>
          <speciesReference id="ATP_reac_212" species="ATP" stoichiometry="1" constant="false"/>
          <speciesReference id="met_499_reac_212" species="met_499" stoichiometry="1" constant="false"/>
        </listOfReactants>
        <listOfProducts>
          <speciesReference id="met_153_reac_212" species="met_153" stoichiometry="1" constant="false"/>
          <speciesReference id="PROTON_reac_212" species="PROTON" stoichiometry="1" constant="false"/>
          <speciesReference id="ADP_reac_212" species="ADP" stoichiometry="1" constant="false"/>
        </listOfProducts>
      </reaction>
      <reaction id="reac_213" name="DETHIOBIOTIN-SYN-RXN" reversible="false">
        <listOfReactants>
          <speciesReference id="met_137_reac_213" species="met_137" stoichiometry="1" constant="false"/>
          <speciesReference id="ATP_reac_213" species="ATP" stoichiometry="1" constant="false"/>
          <speciesReference id="DIAMINONONANOATE_reac_213" species="DIAMINONONANOATE" stoichiometry="1" constant="false"/>
        </listOfReactants>
        <listOfProducts>
          <speciesReference id="PROTON_reac_213" species="PROTON" stoichiometry="3" constant="false"/>
          <speciesReference id="Pi_reac_213" species="Pi" stoichiometry="1" constant="false"/>
          <speciesReference id="ADP_reac_213" species="ADP" stoichiometry="1" constant="false"/>
          <speciesReference id="DETHIOBIOTIN_reac_213" species="DETHIOBIOTIN" stoichiometry="1" constant="false"/>
        </listOfProducts>
      </reaction>
      <reaction id="reac_214" name="DGDPKIN-RXN" reversible="true">
        <listOfReactants>
          <speciesReference id="ATP_reac_214" species="ATP" stoichiometry="1" constant="false"/>
          <speciesReference id="DGDP_reac_214" species="DGDP" stoichiometry="1" constant="false"/>
        </listOfReactants>
        <listOfProducts>
          <speciesReference id="DGTP_reac_214" species="DGTP" stoichiometry="1" constant="false"/>
          <speciesReference id="ADP_reac_214" species="ADP" stoichiometry="1" constant="false"/>
        </listOfProducts>
      </reaction>
      <reaction id="DGTP_bm_tx" name="DGTP_bm_tx" reversible="false">
        <listOfReactants>
          <speciesReference id="DGTP_DGTP_bm_tx" species="DGTP" stoichiometry="1" constant="false"/>
        </listOfReactants>
        <listOfProducts>
          <speciesReference id="x_DGTP_DGTP_bm_tx" species="x_DGTP" stoichiometry="1" constant="false"/>
        </listOfProducts>
      </reaction>
      <reaction id="reac_216" name="DHBDEHYD-RXN" reversible="true">
        <listOfReactants>
          <speciesReference id="met_509_reac_216" species="met_509" stoichiometry="1" constant="false"/>
          <speciesReference id="NAD_reac_216" species="NAD" stoichiometry="1" constant="false"/>
        </listOfReactants>
        <listOfProducts>
          <speciesReference id="met_4_reac_216" species="met_4" stoichiometry="1" constant="false"/>
          <speciesReference id="PROTON_reac_216" species="PROTON" stoichiometry="1" constant="false"/>
          <speciesReference id="NADH_reac_216" species="NADH" stoichiometry="1" constant="false"/>
        </listOfProducts>
      </reaction>
      <reaction id="reac_217" name="DHHB-METHYLTRANSFER-RXN" reversible="false">
        <listOfReactants>
          <speciesReference id="met_709_reac_217" species="met_709" stoichiometry="1" constant="false"/>
          <speciesReference id="met_789_reac_217" species="met_789" stoichiometry="1" constant="false"/>
        </listOfReactants>
        <listOfProducts>
          <speciesReference id="met_94_reac_217" species="met_94" stoichiometry="1" constant="false"/>
          <speciesReference id="met_429_reac_217" species="met_429" stoichiometry="1" constant="false"/>
          <speciesReference id="PROTON_reac_217" species="PROTON" stoichiometry="1" constant="false"/>
        </listOfProducts>
      </reaction>
      <reaction id="reac_218" name="DIACYLGLYKIN-RXN" reversible="true">
        <listOfReactants>
          <speciesReference id="ATP_reac_218" species="ATP" stoichiometry="1" constant="false"/>
          <speciesReference id="DIACYLGLYCEROL_reac_218" species="DIACYLGLYCEROL" stoichiometry="1" constant="false"/>
        </listOfReactants>
        <listOfProducts>
          <speciesReference id="met_642_reac_218" species="met_642" stoichiometry="1" constant="false"/>
          <speciesReference id="PROTON_reac_218" species="PROTON" stoichiometry="1" constant="false"/>
          <speciesReference id="ADP_reac_218" species="ADP" stoichiometry="1" constant="false"/>
        </listOfProducts>
      </reaction>
      <reaction id="reac_219" name="DIAMINOPIMDECARB-RXN" reversible="false">
        <listOfReactants>
          <speciesReference id="PROTON_reac_219" species="PROTON" stoichiometry="1" constant="false"/>
          <speciesReference id="met_666_reac_219" species="met_666" stoichiometry="1" constant="false"/>
        </listOfReactants>
        <listOfProducts>
          <speciesReference id="met_137_reac_219" species="met_137" stoichiometry="1" constant="false"/>
          <speciesReference id="LYS_reac_219" species="LYS" stoichiometry="1" constant="false"/>
        </listOfProducts>
      </reaction>
      <reaction id="reac_220" name="DIAMINOPIMEPIM-RXN" reversible="true">
        <listOfReactants>
          <speciesReference id="met_654_reac_220" species="met_654" stoichiometry="1" constant="false"/>
        </listOfReactants>
        <listOfProducts>
          <speciesReference id="met_666_reac_220" species="met_666" stoichiometry="1" constant="false"/>
        </listOfProducts>
      </reaction>
      <reaction id="reac_221" name="DIHYDLIPACETRANS-RXN" reversible="false">
        <listOfReactants>
          <speciesReference id="met_85_reac_221" species="met_85" stoichiometry="1" constant="false"/>
          <speciesReference id="DIHYDROLIPOAMIDE_reac_221" species="DIHYDROLIPOAMIDE" stoichiometry="1" constant="false"/>
        </listOfReactants>
        <listOfProducts>
          <speciesReference id="met_787_reac_221" species="met_787" stoichiometry="1" constant="false"/>
          <speciesReference id="met_153_reac_221" species="met_153" stoichiometry="1" constant="false"/>
        </listOfProducts>
      </reaction>
      <reaction id="reac_222" name="DIHYDRODIPICSYN-RXN" reversible="true">
        <listOfReactants>
          <speciesReference id="PYRUVATE_reac_222" species="PYRUVATE" stoichiometry="1" constant="false"/>
          <speciesReference id="met_632_reac_222" species="met_632" stoichiometry="1" constant="false"/>
        </listOfReactants>
        <listOfProducts>
          <speciesReference id="met_274_reac_222" species="met_274" stoichiometry="1" constant="false"/>
          <speciesReference id="WATER_reac_222" species="WATER" stoichiometry="1" constant="false"/>
          <speciesReference id="PROTON_reac_222" species="PROTON" stoichiometry="1" constant="false"/>
        </listOfProducts>
      </reaction>
      <reaction id="reac_223" name="DIHYDROFOLATEREDUCT-RXN" reversible="false">
        <listOfReactants>
          <speciesReference id="NADPH_reac_223" species="NADPH" stoichiometry="1" constant="false"/>
          <speciesReference id="PROTON_reac_223" species="PROTON" stoichiometry="1" constant="false"/>
          <speciesReference id="DIHYDROFOLATE_reac_223" species="DIHYDROFOLATE" stoichiometry="1" constant="false"/>
        </listOfReactants>
        <listOfProducts>
          <speciesReference id="NADP_reac_223" species="NADP" stoichiometry="1" constant="false"/>
          <speciesReference id="THF_reac_223" species="THF" stoichiometry="1" constant="false"/>
        </listOfProducts>
      </reaction>
      <reaction id="reac_224" name="DIHYDROFOLATESYNTH-RXN" reversible="false">
        <listOfReactants>
          <speciesReference id="ATP_reac_224" species="ATP" stoichiometry="1" constant="false"/>
          <speciesReference id="GLT_reac_224" species="GLT" stoichiometry="1" constant="false"/>
          <speciesReference id="met_77_reac_224" species="met_77" stoichiometry="1" constant="false"/>
        </listOfReactants>
        <listOfProducts>
          <speciesReference id="PROTON_reac_224" species="PROTON" stoichiometry="1" constant="false"/>
          <speciesReference id="Pi_reac_224" species="Pi" stoichiometry="1" constant="false"/>
          <speciesReference id="ADP_reac_224" species="ADP" stoichiometry="1" constant="false"/>
          <speciesReference id="DIHYDROFOLATE_reac_224" species="DIHYDROFOLATE" stoichiometry="1" constant="false"/>
        </listOfProducts>
      </reaction>
      <reaction id="reac_225" name="DIHYDRONEOPTERIN-MONO-P-DEPHOS-RXN" reversible="true">
        <listOfReactants>
          <speciesReference id="WATER_reac_225" species="WATER" stoichiometry="1" constant="false"/>
          <speciesReference id="met_513_reac_225" species="met_513" stoichiometry="1" constant="false"/>
        </listOfReactants>
        <listOfProducts>
          <speciesReference id="met_510_reac_225" species="met_510" stoichiometry="1" constant="false"/>
          <speciesReference id="Pi_reac_225" species="Pi" stoichiometry="1" constant="false"/>
        </listOfProducts>
      </reaction>
      <reaction id="reac_226" name="DIHYDROOROT-RXN" reversible="false">
        <listOfReactants>
          <speciesReference id="met_136_reac_226" species="met_136" stoichiometry="1" constant="false"/>
          <speciesReference id="PROTON_reac_226" species="PROTON" stoichiometry="1" constant="false"/>
        </listOfReactants>
        <listOfProducts>
          <speciesReference id="WATER_reac_226" species="WATER" stoichiometry="1" constant="false"/>
          <speciesReference id="met_504_reac_226" species="met_504" stoichiometry="1" constant="false"/>
        </listOfProducts>
      </reaction>
      <reaction id="reac_227" name="DIHYDROXYISOVALDEHYDRAT-RXN" reversible="true">
        <listOfReactants>
          <speciesReference id="met_242_reac_227" species="met_242" stoichiometry="1" constant="false"/>
        </listOfReactants>
        <listOfProducts>
          <speciesReference id="WATER_reac_227" species="WATER" stoichiometry="1" constant="false"/>
          <speciesReference id="met_15_reac_227" species="met_15" stoichiometry="1" constant="false"/>
        </listOfProducts>
      </reaction>
      <reaction id="reac_228" name="DIHYDROXYMETVALDEHYDRAT-RXN" reversible="true">
        <listOfReactants>
          <speciesReference id="met_0_reac_228" species="met_0" stoichiometry="1" constant="false"/>
        </listOfReactants>
        <listOfProducts>
          <speciesReference id="met_14_reac_228" species="met_14" stoichiometry="1" constant="false"/>
          <speciesReference id="WATER_reac_228" species="WATER" stoichiometry="1" constant="false"/>
        </listOfProducts>
      </reaction>
      <reaction id="reac_229" name="DIMETHUROPORDEHYDROG-RXN" reversible="true">
        <listOfReactants>
          <speciesReference id="DIHYDROSIROHYDROCHLORIN_reac_229" species="DIHYDROSIROHYDROCHLORIN" stoichiometry="1" constant="false"/>
          <speciesReference id="NAD_reac_229" species="NAD" stoichiometry="1" constant="false"/>
        </listOfReactants>
        <listOfProducts>
          <speciesReference id="SIROHYDROCHLORIN_reac_229" species="SIROHYDROCHLORIN" stoichiometry="1" constant="false"/>
          <speciesReference id="PROTON_reac_229" species="PROTON" stoichiometry="2" constant="false"/>
          <speciesReference id="NADH_reac_229" species="NADH" stoichiometry="1" constant="false"/>
        </listOfProducts>
      </reaction>
      <reaction id="reac_230" name="DIOHBUTANONEPSYN-RXN" reversible="true">
        <listOfReactants>
          <speciesReference id="met_779_reac_230" species="met_779" stoichiometry="1" constant="false"/>
        </listOfReactants>
        <listOfProducts>
          <speciesReference id="FORMATE_reac_230" species="FORMATE" stoichiometry="1" constant="false"/>
          <speciesReference id="PROTON_reac_230" species="PROTON" stoichiometry="1" constant="false"/>
          <speciesReference id="met_518_reac_230" species="met_518" stoichiometry="1" constant="false"/>
        </listOfProducts>
      </reaction>
      <reaction id="reac_231" name="DIPHOSPHOMEVALONTE-DECARBOXYLASE-RXN" reversible="false">
        <listOfReactants>
          <speciesReference id="ATP_reac_231" species="ATP" stoichiometry="1" constant="false"/>
          <speciesReference id="met_371_reac_231" species="met_371" stoichiometry="1" constant="false"/>
        </listOfReactants>
        <listOfProducts>
          <speciesReference id="met_137_reac_231" species="met_137" stoichiometry="1" constant="false"/>
          <speciesReference id="met_490_reac_231" species="met_490" stoichiometry="1" constant="false"/>
          <speciesReference id="Pi_reac_231" species="Pi" stoichiometry="1" constant="false"/>
          <speciesReference id="ADP_reac_231" species="ADP" stoichiometry="1" constant="false"/>
        </listOfProducts>
      </reaction>
      <reaction id="reac_232" name="DLACTDEHYDROGFAD-RXN" reversible="false">
        <listOfReactants>
          <speciesReference id="met_474_reac_232" species="met_474" stoichiometry="1" constant="false"/>
          <speciesReference id="MENAQUINONE_reac_232" species="MENAQUINONE" stoichiometry="1" constant="false"/>
        </listOfReactants>
        <listOfProducts>
          <speciesReference id="PYRUVATE_reac_232" species="PYRUVATE" stoichiometry="1" constant="false"/>
          <speciesReference id="met_773_reac_232" species="met_773" stoichiometry="1" constant="false"/>
        </listOfProducts>
      </reaction>
      <reaction id="reac_233" name="DLACTDEHYDROGNAD-RXN" reversible="true">
        <listOfReactants>
          <speciesReference id="met_474_reac_233" species="met_474" stoichiometry="1" constant="false"/>
          <speciesReference id="NAD_reac_233" species="NAD" stoichiometry="1" constant="false"/>
        </listOfReactants>
        <listOfProducts>
          <speciesReference id="PYRUVATE_reac_233" species="PYRUVATE" stoichiometry="1" constant="false"/>
          <speciesReference id="PROTON_reac_233" species="PROTON" stoichiometry="1" constant="false"/>
          <speciesReference id="NADH_reac_233" species="NADH" stoichiometry="1" constant="false"/>
        </listOfProducts>
      </reaction>
      <reaction id="reac_234" name="DMK-RXN" reversible="false">
        <listOfReactants>
          <speciesReference id="PROTON_reac_234" species="PROTON" stoichiometry="1" constant="false"/>
          <speciesReference id="DIHYDROXYNAPHTHOATE_reac_234" species="DIHYDROXYNAPHTHOATE" stoichiometry="1" constant="false"/>
          <speciesReference id="met_708_reac_234" species="met_708" stoichiometry="1" constant="false"/>
        </listOfReactants>
        <listOfProducts>
          <speciesReference id="met_137_reac_234" species="met_137" stoichiometry="1" constant="false"/>
          <speciesReference id="met_197_reac_234" species="met_197" stoichiometry="1" constant="false"/>
          <speciesReference id="PPI_reac_234" species="PPI" stoichiometry="1" constant="false"/>
        </listOfProducts>
      </reaction>
      <reaction id="reac_235" name="DTDPKIN-RXN" reversible="true">
        <listOfReactants>
          <speciesReference id="ATP_reac_235" species="ATP" stoichiometry="1" constant="false"/>
          <speciesReference id="TDP_reac_235" species="TDP" stoichiometry="1" constant="false"/>
        </listOfReactants>
        <listOfProducts>
          <speciesReference id="TTP_reac_235" species="TTP" stoichiometry="1" constant="false"/>
          <speciesReference id="ADP_reac_235" species="ADP" stoichiometry="1" constant="false"/>
        </listOfProducts>
      </reaction>
      <reaction id="reac_236" name="DTMPKI-RXN" reversible="true">
        <listOfReactants>
          <speciesReference id="TMP_reac_236" species="TMP" stoichiometry="1" constant="false"/>
          <speciesReference id="ATP_reac_236" species="ATP" stoichiometry="1" constant="false"/>
        </listOfReactants>
        <listOfProducts>
          <speciesReference id="TDP_reac_236" species="TDP" stoichiometry="1" constant="false"/>
          <speciesReference id="ADP_reac_236" species="ADP" stoichiometry="1" constant="false"/>
        </listOfProducts>
      </reaction>
      <reaction id="DTTP_bm_tx" name="DTTP_bm_tx" reversible="false">
        <listOfReactants>
          <speciesReference id="TTP_DTTP_bm_tx" species="TTP" stoichiometry="1" constant="false"/>
        </listOfReactants>
        <listOfProducts>
          <speciesReference id="x_DTTP_DTTP_bm_tx" species="x_DTTP" stoichiometry="1" constant="false"/>
        </listOfProducts>
      </reaction>
      <reaction id="reac_238" name="DUDPKIN-RXN" reversible="true">
        <listOfReactants>
          <speciesReference id="ATP_reac_238" species="ATP" stoichiometry="1" constant="false"/>
          <speciesReference id="DUDP_reac_238" species="DUDP" stoichiometry="1" constant="false"/>
        </listOfReactants>
        <listOfProducts>
          <speciesReference id="DUTP_reac_238" species="DUTP" stoichiometry="1" constant="false"/>
          <speciesReference id="ADP_reac_238" species="ADP" stoichiometry="1" constant="false"/>
        </listOfProducts>
      </reaction>
      <reaction id="reac_239" name="DURIDKI-RXN" reversible="true">
        <listOfReactants>
          <speciesReference id="ATP_reac_239" species="ATP" stoichiometry="1" constant="false"/>
          <speciesReference id="DEOXYURIDINE_reac_239" species="DEOXYURIDINE" stoichiometry="1" constant="false"/>
        </listOfReactants>
        <listOfProducts>
          <speciesReference id="PROTON_reac_239" species="PROTON" stoichiometry="1" constant="false"/>
          <speciesReference id="ADP_reac_239" species="ADP" stoichiometry="1" constant="false"/>
          <speciesReference id="DUMP_reac_239" species="DUMP" stoichiometry="1" constant="false"/>
        </listOfProducts>
      </reaction>
      <reaction id="reac_240" name="DUTP-PYROP-RXN" reversible="false">
        <listOfReactants>
          <speciesReference id="DUTP_reac_240" species="DUTP" stoichiometry="1" constant="false"/>
          <speciesReference id="WATER_reac_240" species="WATER" stoichiometry="1" constant="false"/>
        </listOfReactants>
        <listOfProducts>
          <speciesReference id="PROTON_reac_240" species="PROTON" stoichiometry="1" constant="false"/>
          <speciesReference id="PPI_reac_240" species="PPI" stoichiometry="1" constant="false"/>
          <speciesReference id="DUMP_reac_240" species="DUMP" stoichiometry="1" constant="false"/>
        </listOfProducts>
      </reaction>
      <reaction id="reac_241" name="DXS-RXN" reversible="false">
        <listOfReactants>
          <speciesReference id="PYRUVATE_reac_241" species="PYRUVATE" stoichiometry="1" constant="false"/>
          <speciesReference id="GAP_reac_241" species="GAP" stoichiometry="1" constant="false"/>
          <speciesReference id="PROTON_reac_241" species="PROTON" stoichiometry="1" constant="false"/>
        </listOfReactants>
        <listOfProducts>
          <speciesReference id="met_137_reac_241" species="met_137" stoichiometry="1" constant="false"/>
          <speciesReference id="met_498_reac_241" species="met_498" stoichiometry="1" constant="false"/>
        </listOfProducts>
      </reaction>
      <reaction id="reac_242" name="ENZRXN-201-RXN" reversible="false">
        <listOfReactants>
          <speciesReference id="NADPH_reac_242" species="NADPH" stoichiometry="1" constant="false"/>
          <speciesReference id="PROTON_reac_242" species="PROTON" stoichiometry="1" constant="false"/>
          <speciesReference id="BUTANAL_reac_242" species="BUTANAL" stoichiometry="1" constant="false"/>
        </listOfReactants>
        <listOfProducts>
          <speciesReference id="NADP_reac_242" species="NADP" stoichiometry="1" constant="false"/>
          <speciesReference id="BUTANOL_reac_242" species="BUTANOL" stoichiometry="1" constant="false"/>
        </listOfProducts>
      </reaction>
      <reaction id="ETOH_bp_tx" name="ETOH_bp_tx" reversible="false">
        <listOfReactants>
          <speciesReference id="ETOH_ETOH_bp_tx" species="ETOH" stoichiometry="1" constant="false"/>
        </listOfReactants>
        <listOfProducts>
          <speciesReference id="x_ETOH_ETOH_bp_tx" species="x_ETOH" stoichiometry="1" constant="false"/>
        </listOfProducts>
      </reaction>
      <reaction id="reac_244" name="F16ALDOLASE-RXN" reversible="true">
        <listOfReactants>
          <speciesReference id="met_545_reac_244" species="met_545" stoichiometry="1" constant="false"/>
        </listOfReactants>
        <listOfProducts>
          <speciesReference id="GAP_reac_244" species="GAP" stoichiometry="1" constant="false"/>
          <speciesReference id="met_517_reac_244" species="met_517" stoichiometry="1" constant="false"/>
        </listOfProducts>
      </reaction>
      <reaction id="reac_245" name="F16BDEPHOS-RXN" reversible="false">
        <listOfReactants>
          <speciesReference id="met_545_reac_245" species="met_545" stoichiometry="1" constant="false"/>
          <speciesReference id="WATER_reac_245" species="WATER" stoichiometry="1" constant="false"/>
        </listOfReactants>
        <listOfProducts>
          <speciesReference id="Pi_reac_245" species="Pi" stoichiometry="1" constant="false"/>
          <speciesReference id="met_546_reac_245" species="met_546" stoichiometry="1" constant="false"/>
        </listOfProducts>
      </reaction>
      <reaction id="reac_246" name="FADSYN-RXN" reversible="true">
        <listOfReactants>
          <speciesReference id="FMN_reac_246" species="FMN" stoichiometry="1" constant="false"/>
          <speciesReference id="ATP_reac_246" species="ATP" stoichiometry="1" constant="false"/>
          <speciesReference id="PROTON_reac_246" species="PROTON" stoichiometry="1" constant="false"/>
        </listOfReactants>
        <listOfProducts>
          <speciesReference id="PPI_reac_246" species="PPI" stoichiometry="1" constant="false"/>
          <speciesReference id="FAD_reac_246" species="FAD" stoichiometry="1" constant="false"/>
        </listOfProducts>
      </reaction>
      <reaction id="FAD_bm_tx" name="FAD_bm_tx" reversible="false">
        <listOfReactants>
          <speciesReference id="FAD_FAD_bm_tx" species="FAD" stoichiometry="1" constant="false"/>
        </listOfReactants>
        <listOfProducts>
          <speciesReference id="x_FAD_FAD_bm_tx" species="x_FAD" stoichiometry="1" constant="false"/>
        </listOfProducts>
      </reaction>
      <reaction id="reac_248" name="FGAMSYN-RXN" reversible="false">
        <listOfReactants>
          <speciesReference id="ATP_reac_248" species="ATP" stoichiometry="1" constant="false"/>
          <speciesReference id="GLN_reac_248" species="GLN" stoichiometry="1" constant="false"/>
          <speciesReference id="WATER_reac_248" species="WATER" stoichiometry="1" constant="false"/>
          <speciesReference id="met_69_reac_248" species="met_69" stoichiometry="1" constant="false"/>
        </listOfReactants>
        <listOfProducts>
          <speciesReference id="met_72_reac_248" species="met_72" stoichiometry="1" constant="false"/>
          <speciesReference id="PROTON_reac_248" species="PROTON" stoichiometry="1" constant="false"/>
          <speciesReference id="GLT_reac_248" species="GLT" stoichiometry="1" constant="false"/>
          <speciesReference id="Pi_reac_248" species="Pi" stoichiometry="1" constant="false"/>
          <speciesReference id="ADP_reac_248" species="ADP" stoichiometry="1" constant="false"/>
        </listOfProducts>
      </reaction>
      <reaction id="reac_249" name="FHLMULTI-RXN" reversible="false">
        <listOfReactants>
          <speciesReference id="FORMATE_reac_249" species="FORMATE" stoichiometry="1" constant="false"/>
          <speciesReference id="PROTON_reac_249" species="PROTON" stoichiometry="1" constant="false"/>
        </listOfReactants>
        <listOfProducts>
          <speciesReference id="met_137_reac_249" species="met_137" stoichiometry="1" constant="false"/>
          <speciesReference id="met_594_reac_249" species="met_594" stoichiometry="1" constant="false"/>
        </listOfProducts>
      </reaction>
      <reaction id="reac_250" name="FORMATETHFLIG-RXN" reversible="false">
        <listOfReactants>
          <speciesReference id="ATP_reac_250" species="ATP" stoichiometry="1" constant="false"/>
          <speciesReference id="FORMATE_reac_250" species="FORMATE" stoichiometry="1" constant="false"/>
          <speciesReference id="THF_reac_250" species="THF" stoichiometry="1" constant="false"/>
        </listOfReactants>
        <listOfProducts>
          <speciesReference id="met_3_reac_250" species="met_3" stoichiometry="1" constant="false"/>
          <speciesReference id="Pi_reac_250" species="Pi" stoichiometry="1" constant="false"/>
          <speciesReference id="ADP_reac_250" species="ADP" stoichiometry="1" constant="false"/>
        </listOfProducts>
      </reaction>
      <reaction id="FORMATE_bp_tx" name="FORMATE_bp_tx" reversible="false">
        <listOfReactants>
          <speciesReference id="FORMATE_FORMATE_bp_tx" species="FORMATE" stoichiometry="1" constant="false"/>
          <speciesReference id="PROTON_FORMATE_bp_tx" species="PROTON" stoichiometry="1" constant="false"/>
        </listOfReactants>
        <listOfProducts>
          <speciesReference id="x_FORMATE_FORMATE_bp_tx" species="x_FORMATE" stoichiometry="1" constant="false"/>
          <speciesReference id="x_PROTON_FORMATE_bp_tx" species="x_PROTON" stoichiometry="1" constant="false"/>
        </listOfProducts>
      </reaction>
      <reaction id="reac_252" name="FORMIMINOGLUTAMASE-RXN" reversible="true">
        <listOfReactants>
          <speciesReference id="WATER_reac_252" species="WATER" stoichiometry="1" constant="false"/>
          <speciesReference id="met_684_reac_252" species="met_684" stoichiometry="1" constant="false"/>
        </listOfReactants>
        <listOfProducts>
          <speciesReference id="GLT_reac_252" species="GLT" stoichiometry="1" constant="false"/>
          <speciesReference id="FORMAMIDE_reac_252" species="FORMAMIDE" stoichiometry="1" constant="false"/>
        </listOfProducts>
      </reaction>
      <reaction id="reac_253" name="FORMYLMETHIONINE-DEFORMYLASE-RXN" reversible="false">
        <listOfReactants>
          <speciesReference id="WATER_reac_253" species="WATER" stoichiometry="1" constant="false"/>
          <speciesReference id="met_685_reac_253" species="met_685" stoichiometry="1" constant="false"/>
        </listOfReactants>
        <listOfProducts>
          <speciesReference id="MET_reac_253" species="MET" stoichiometry="1" constant="false"/>
          <speciesReference id="FORMATE_reac_253" species="FORMATE" stoichiometry="1" constant="false"/>
        </listOfProducts>
      </reaction>
      <reaction id="reac_254" name="FORMYLTHFDEFORMYL-RXN" reversible="false">
        <listOfReactants>
          <speciesReference id="WATER_reac_254" species="WATER" stoichiometry="1" constant="false"/>
          <speciesReference id="met_3_reac_254" species="met_3" stoichiometry="1" constant="false"/>
        </listOfReactants>
        <listOfProducts>
          <speciesReference id="FORMATE_reac_254" species="FORMATE" stoichiometry="1" constant="false"/>
          <speciesReference id="THF_reac_254" species="THF" stoichiometry="1" constant="false"/>
          <speciesReference id="PROTON_reac_254" species="PROTON" stoichiometry="1" constant="false"/>
        </listOfProducts>
      </reaction>
      <reaction id="reac_255" name="FPPSYN-RXN" reversible="true">
        <listOfReactants>
          <speciesReference id="met_490_reac_255" species="met_490" stoichiometry="1" constant="false"/>
          <speciesReference id="met_555_reac_255" species="met_555" stoichiometry="1" constant="false"/>
        </listOfReactants>
        <listOfProducts>
          <speciesReference id="met_535_reac_255" species="met_535" stoichiometry="1" constant="false"/>
          <speciesReference id="PPI_reac_255" species="PPI" stoichiometry="1" constant="false"/>
        </listOfProducts>
      </reaction>
      <reaction id="reac_256" name="FRUCTOKINASE-RXN" reversible="true">
        <listOfReactants>
          <speciesReference id="ATP_reac_256" species="ATP" stoichiometry="1" constant="false"/>
          <speciesReference id="met_118_reac_256" species="met_118" stoichiometry="1" constant="false"/>
        </listOfReactants>
        <listOfProducts>
          <speciesReference id="PROTON_reac_256" species="PROTON" stoichiometry="1" constant="false"/>
          <speciesReference id="met_546_reac_256" species="met_546" stoichiometry="1" constant="false"/>
          <speciesReference id="ADP_reac_256" species="ADP" stoichiometry="1" constant="false"/>
        </listOfProducts>
      </reaction>
      <reaction id="reac_257" name="FUMARYLACETOACETASE-RXN" reversible="false">
        <listOfReactants>
          <speciesReference id="WATER_reac_257" species="WATER" stoichiometry="1" constant="false"/>
          <speciesReference id="met_48_reac_257" species="met_48" stoichiometry="1" constant="false"/>
        </listOfReactants>
        <listOfProducts>
          <speciesReference id="met_38_reac_257" species="met_38" stoichiometry="1" constant="false"/>
          <speciesReference id="FUM_reac_257" species="FUM" stoichiometry="1" constant="false"/>
          <speciesReference id="PROTON_reac_257" species="PROTON" stoichiometry="1" constant="false"/>
        </listOfProducts>
      </reaction>
      <reaction id="reac_258" name="FUMHYDR-RXN" reversible="true">
        <listOfReactants>
          <speciesReference id="MAL_reac_258" species="MAL" stoichiometry="1" constant="false"/>
        </listOfReactants>
        <listOfProducts>
          <speciesReference id="FUM_reac_258" species="FUM" stoichiometry="1" constant="false"/>
          <speciesReference id="WATER_reac_258" species="WATER" stoichiometry="1" constant="false"/>
        </listOfProducts>
      </reaction>
      <reaction id="reac_259" name="GABATRANSAM-RXN" reversible="true">
        <listOfReactants>
          <speciesReference id="met_45_reac_259" species="met_45" stoichiometry="1" constant="false"/>
          <speciesReference id="met_16_reac_259" species="met_16" stoichiometry="1" constant="false"/>
        </listOfReactants>
        <listOfProducts>
          <speciesReference id="met_811_reac_259" species="met_811" stoichiometry="1" constant="false"/>
          <speciesReference id="GLT_reac_259" species="GLT" stoichiometry="1" constant="false"/>
        </listOfProducts>
      </reaction>
      <reaction id="reac_260" name="GAPOXNPHOSPHN-RXN" reversible="true">
        <listOfReactants>
          <speciesReference id="GAP_reac_260" species="GAP" stoichiometry="1" constant="false"/>
          <speciesReference id="NAD_reac_260" species="NAD" stoichiometry="1" constant="false"/>
          <speciesReference id="Pi_reac_260" species="Pi" stoichiometry="1" constant="false"/>
        </listOfReactants>
        <listOfProducts>
          <speciesReference id="DPG_reac_260" species="DPG" stoichiometry="1" constant="false"/>
          <speciesReference id="PROTON_reac_260" species="PROTON" stoichiometry="1" constant="false"/>
          <speciesReference id="NADH_reac_260" species="NADH" stoichiometry="1" constant="false"/>
        </listOfProducts>
      </reaction>
      <reaction id="reac_261" name="GART-RXN" reversible="true">
        <listOfReactants>
          <speciesReference id="met_70_reac_261" species="met_70" stoichiometry="1" constant="false"/>
          <speciesReference id="met_3_reac_261" species="met_3" stoichiometry="1" constant="false"/>
        </listOfReactants>
        <listOfProducts>
          <speciesReference id="THF_reac_261" species="THF" stoichiometry="1" constant="false"/>
          <speciesReference id="PROTON_reac_261" species="PROTON" stoichiometry="1" constant="false"/>
          <speciesReference id="met_69_reac_261" species="met_69" stoichiometry="1" constant="false"/>
        </listOfProducts>
      </reaction>
      <reaction id="reac_262" name="GARTRANSFORMYL2-RXN" reversible="false">
        <listOfReactants>
          <speciesReference id="met_70_reac_262" species="met_70" stoichiometry="1" constant="false"/>
          <speciesReference id="ATP_reac_262" species="ATP" stoichiometry="1" constant="false"/>
          <speciesReference id="FORMATE_reac_262" species="FORMATE" stoichiometry="1" constant="false"/>
        </listOfReactants>
        <listOfProducts>
          <speciesReference id="PROTON_reac_262" species="PROTON" stoichiometry="1" constant="false"/>
          <speciesReference id="Pi_reac_262" species="Pi" stoichiometry="1" constant="false"/>
          <speciesReference id="ADP_reac_262" species="ADP" stoichiometry="1" constant="false"/>
          <speciesReference id="met_69_reac_262" species="met_69" stoichiometry="1" constant="false"/>
        </listOfProducts>
      </reaction>
      <reaction id="reac_263" name="GCVMULTI-RXN" reversible="false">
        <listOfReactants>
          <speciesReference id="GLY_reac_263" species="GLY" stoichiometry="1" constant="false"/>
          <speciesReference id="met_821_reac_263" species="met_821" stoichiometry="1" constant="false"/>
          <speciesReference id="NAD_reac_263" species="NAD" stoichiometry="1" constant="false"/>
        </listOfReactants>
        <listOfProducts>
          <speciesReference id="met_137_reac_263" species="met_137" stoichiometry="1" constant="false"/>
          <speciesReference id="met_673_reac_263" species="met_673" stoichiometry="1" constant="false"/>
          <speciesReference id="NADH_reac_263" species="NADH" stoichiometry="1" constant="false"/>
          <speciesReference id="AMMONIUM_reac_263" species="AMMONIUM" stoichiometry="1" constant="false"/>
        </listOfProducts>
      </reaction>
      <reaction id="reac_264" name="GDPKIN-RXN" reversible="false">
        <listOfReactants>
          <speciesReference id="ATP_reac_264" species="ATP" stoichiometry="1" constant="false"/>
          <speciesReference id="GDP_reac_264" species="GDP" stoichiometry="1" constant="false"/>
        </listOfReactants>
        <listOfProducts>
          <speciesReference id="ADP_reac_264" species="ADP" stoichiometry="1" constant="false"/>
          <speciesReference id="GTP_reac_264" species="GTP" stoichiometry="1" constant="false"/>
        </listOfProducts>
      </reaction>
      <reaction id="reac_265" name="GDPPYPHOSKIN-RXN" reversible="true">
        <listOfReactants>
          <speciesReference id="ATP_reac_265" species="ATP" stoichiometry="1" constant="false"/>
          <speciesReference id="GDP_reac_265" species="GDP" stoichiometry="1" constant="false"/>
        </listOfReactants>
        <listOfProducts>
          <speciesReference id="AMP_reac_265" species="AMP" stoichiometry="1" constant="false"/>
          <speciesReference id="met_581_reac_265" species="met_581" stoichiometry="1" constant="false"/>
        </listOfProducts>
      </reaction>
      <reaction id="reac_266" name="GDPREDUCT-RXN" reversible="false">
        <listOfReactants>
          <speciesReference id="GDP_reac_266" species="GDP" stoichiometry="1" constant="false"/>
          <speciesReference id="met_782_reac_266" species="met_782" stoichiometry="1" constant="false"/>
        </listOfReactants>
        <listOfProducts>
          <speciesReference id="WATER_reac_266" species="WATER" stoichiometry="1" constant="false"/>
          <speciesReference id="DGDP_reac_266" species="DGDP" stoichiometry="1" constant="false"/>
          <speciesReference id="met_723_reac_266" species="met_723" stoichiometry="1" constant="false"/>
        </listOfProducts>
      </reaction>
      <reaction id="reac_267" name="GKI-RXN" reversible="false">
        <listOfReactants>
          <speciesReference id="GLYCERATE_reac_267" species="GLYCERATE" stoichiometry="1" constant="false"/>
          <speciesReference id="ATP_reac_267" species="ATP" stoichiometry="1" constant="false"/>
        </listOfReactants>
        <listOfProducts>
          <speciesReference id="met_21_reac_267" species="met_21" stoichiometry="1" constant="false"/>
          <speciesReference id="PROTON_reac_267" species="PROTON" stoichiometry="1" constant="false"/>
          <speciesReference id="ADP_reac_267" species="ADP" stoichiometry="1" constant="false"/>
        </listOfProducts>
      </reaction>
      <reaction id="reac_268" name="GLC-DAG_bm_tx" reversible="false">
        <listOfReactants>
          <speciesReference id="met_473_reac_268" species="met_473" stoichiometry="1" constant="false"/>
        </listOfReactants>
        <listOfProducts>
          <speciesReference id="met_891_reac_268" species="met_891" stoichiometry="1" constant="false"/>
        </listOfProducts>
      </reaction>
      <reaction id="reac_269" name="GLC2-DAG_bm_tx" reversible="false">
        <listOfReactants>
          <speciesReference id="met_862_reac_269" species="met_862" stoichiometry="1" constant="false"/>
        </listOfReactants>
        <listOfProducts>
          <speciesReference id="met_892_reac_269" species="met_892" stoichiometry="1" constant="false"/>
        </listOfProducts>
      </reaction>
      <reaction id="reac_270" name="GLCNACPTRANS-RXN" reversible="true">
        <listOfReactants>
          <speciesReference id="met_843_reac_270" species="met_843" stoichiometry="1" constant="false"/>
          <speciesReference id="met_423_reac_270" species="met_423" stoichiometry="1" constant="false"/>
        </listOfReactants>
        <listOfProducts>
          <speciesReference id="UMP_reac_270" species="UMP" stoichiometry="1" constant="false"/>
          <speciesReference id="met_86_reac_270" species="met_86" stoichiometry="1" constant="false"/>
        </listOfProducts>
      </reaction>
      <reaction id="GLC_PTS_mm_tx" name="GLC_PTS_mm_tx" reversible="false">
        <listOfReactants>
          <speciesReference id="met_600_GLC_PTS_mm_tx" species="met_600" stoichiometry="1" constant="false"/>
          <speciesReference id="x_GLC_GLC_PTS_mm_tx" species="x_GLC" stoichiometry="1" constant="false"/>
        </listOfReactants>
        <listOfProducts>
          <speciesReference id="met_599_GLC_PTS_mm_tx" species="met_599" stoichiometry="1" constant="false"/>
          <speciesReference id="met_558_GLC_PTS_mm_tx" species="met_558" stoichiometry="1" constant="false"/>
        </listOfProducts>
      </reaction>
      <reaction id="GLC_mm_tx" name="GLC_mm_tx" reversible="false">
        <listOfReactants>
          <speciesReference id="x_GLC_GLC_mm_tx" species="x_GLC" stoichiometry="1" constant="false"/>
        </listOfReactants>
        <listOfProducts>
          <speciesReference id="GLC_GLC_mm_tx" species="GLC" stoichiometry="1" constant="false"/>
        </listOfProducts>
      </reaction>
      <reaction id="GLN_AA_bm_tx" name="GLN_AA_bm_tx" reversible="false">
        <listOfReactants>
          <speciesReference id="GLN_GLN_AA_bm_tx" species="GLN" stoichiometry="1" constant="false"/>
        </listOfReactants>
        <listOfProducts>
          <speciesReference id="x_GLN_GLN_AA_bm_tx" species="x_GLN" stoichiometry="1" constant="false"/>
        </listOfProducts>
      </reaction>
      <reaction id="GLT_AA_bm_tx" name="GLT_AA_bm_tx" reversible="false">
        <listOfReactants>
          <speciesReference id="GLT_GLT_AA_bm_tx" species="GLT" stoichiometry="1" constant="false"/>
        </listOfReactants>
        <listOfProducts>
          <speciesReference id="x_GLT_GLT_AA_bm_tx" species="x_GLT" stoichiometry="1" constant="false"/>
        </listOfProducts>
      </reaction>
      <reaction id="GLT_AA_mm_tx" name="GLT_AA_mm_tx" reversible="false">
        <listOfReactants>
          <speciesReference id="ATP_GLT_AA_mm_tx" species="ATP" stoichiometry="1" constant="false"/>
          <speciesReference id="WATER_GLT_AA_mm_tx" species="WATER" stoichiometry="1" constant="false"/>
          <speciesReference id="x_GLT_GLT_AA_mm_tx" species="x_GLT" stoichiometry="1" constant="false"/>
        </listOfReactants>
        <listOfProducts>
          <speciesReference id="PROTON_GLT_AA_mm_tx" species="PROTON" stoichiometry="1" constant="false"/>
          <speciesReference id="GLT_GLT_AA_mm_tx" species="GLT" stoichiometry="1" constant="false"/>
          <speciesReference id="Pi_GLT_AA_mm_tx" species="Pi" stoichiometry="1" constant="false"/>
          <speciesReference id="ADP_GLT_AA_mm_tx" species="ADP" stoichiometry="1" constant="false"/>
        </listOfProducts>
      </reaction>
      <reaction id="GLT_NA_AA_mm_tx" name="GLT_NA_AA_mm_tx" reversible="false">
        <listOfReactants>
          <speciesReference id="met_909_GLT_NA_AA_mm_tx" species="met_909" stoichiometry="1" constant="false"/>
          <speciesReference id="x_GLT_GLT_NA_AA_mm_tx" species="x_GLT" stoichiometry="1" constant="false"/>
        </listOfReactants>
        <listOfProducts>
          <speciesReference id="met_690_GLT_NA_AA_mm_tx" species="met_690" stoichiometry="1" constant="false"/>
          <speciesReference id="GLT_GLT_NA_AA_mm_tx" species="GLT" stoichiometry="1" constant="false"/>
        </listOfProducts>
      </reaction>
      <reaction id="reac_277" name="GLU6PDEHYDROG-RXN" reversible="true">
        <listOfReactants>
          <speciesReference id="NADP_reac_277" species="NADP" stoichiometry="1" constant="false"/>
          <speciesReference id="met_558_reac_277" species="met_558" stoichiometry="1" constant="false"/>
        </listOfReactants>
        <listOfProducts>
          <speciesReference id="NADPH_reac_277" species="NADPH" stoichiometry="1" constant="false"/>
          <speciesReference id="PROTON_reac_277" species="PROTON" stoichiometry="1" constant="false"/>
          <speciesReference id="met_463_reac_277" species="met_463" stoichiometry="1" constant="false"/>
        </listOfProducts>
      </reaction>
      <reaction id="reac_278" name="GLUC1PADENYLTRANS-RXN" reversible="false">
        <listOfReactants>
          <speciesReference id="ATP_reac_278" species="ATP" stoichiometry="1" constant="false"/>
          <speciesReference id="met_557_reac_278" species="met_557" stoichiometry="1" constant="false"/>
          <speciesReference id="PROTON_reac_278" species="PROTON" stoichiometry="1" constant="false"/>
        </listOfReactants>
        <listOfProducts>
          <speciesReference id="met_97_reac_278" species="met_97" stoichiometry="1" constant="false"/>
          <speciesReference id="PPI_reac_278" species="PPI" stoichiometry="1" constant="false"/>
        </listOfProducts>
      </reaction>
      <reaction id="reac_279" name="GLUC1PURIDYLTRANS-RXN" reversible="true">
        <listOfReactants>
          <speciesReference id="UTP_reac_279" species="UTP" stoichiometry="1" constant="false"/>
          <speciesReference id="met_557_reac_279" species="met_557" stoichiometry="1" constant="false"/>
          <speciesReference id="PROTON_reac_279" species="PROTON" stoichiometry="1" constant="false"/>
        </listOfReactants>
        <listOfProducts>
          <speciesReference id="PPI_reac_279" species="PPI" stoichiometry="1" constant="false"/>
          <speciesReference id="met_225_reac_279" species="met_225" stoichiometry="1" constant="false"/>
        </listOfProducts>
      </reaction>
      <reaction id="reac_280" name="GLUCOKIN-RXN" reversible="false">
        <listOfReactants>
          <speciesReference id="ATP_reac_280" species="ATP" stoichiometry="1" constant="false"/>
          <speciesReference id="GLC_reac_280" species="GLC" stoichiometry="1" constant="false"/>
        </listOfReactants>
        <listOfProducts>
          <speciesReference id="PROTON_reac_280" species="PROTON" stoichiometry="1" constant="false"/>
          <speciesReference id="ADP_reac_280" species="ADP" stoichiometry="1" constant="false"/>
          <speciesReference id="met_558_reac_280" species="met_558" stoichiometry="1" constant="false"/>
        </listOfProducts>
      </reaction>
      <reaction id="reac_281" name="GLUCONOKIN-RXN" reversible="false">
        <listOfReactants>
          <speciesReference id="ATP_reac_281" species="ATP" stoichiometry="1" constant="false"/>
          <speciesReference id="GLUCONATE_reac_281" species="GLUCONATE" stoichiometry="1" constant="false"/>
        </listOfReactants>
        <listOfProducts>
          <speciesReference id="met_331_reac_281" species="met_331" stoichiometry="1" constant="false"/>
          <speciesReference id="PROTON_reac_281" species="PROTON" stoichiometry="1" constant="false"/>
          <speciesReference id="ADP_reac_281" species="ADP" stoichiometry="1" constant="false"/>
        </listOfProducts>
      </reaction>
      <reaction id="reac_282" name="GLUCONOLACT-RXN" reversible="false">
        <listOfReactants>
          <speciesReference id="WATER_reac_282" species="WATER" stoichiometry="1" constant="false"/>
          <speciesReference id="met_559_reac_282" species="met_559" stoichiometry="1" constant="false"/>
        </listOfReactants>
        <listOfProducts>
          <speciesReference id="PROTON_reac_282" species="PROTON" stoichiometry="1" constant="false"/>
          <speciesReference id="GLUCONATE_reac_282" species="GLUCONATE" stoichiometry="1" constant="false"/>
        </listOfProducts>
      </reaction>
      <reaction id="reac_283" name="GLUCOSAMINE-6-P-DEAMIN-RXN" reversible="true">
        <listOfReactants>
          <speciesReference id="WATER_reac_283" species="WATER" stoichiometry="1" constant="false"/>
          <speciesReference id="met_471_reac_283" species="met_471" stoichiometry="1" constant="false"/>
        </listOfReactants>
        <listOfProducts>
          <speciesReference id="met_546_reac_283" species="met_546" stoichiometry="1" constant="false"/>
          <speciesReference id="AMMONIUM_reac_283" species="AMMONIUM" stoichiometry="1" constant="false"/>
        </listOfProducts>
      </reaction>
      <reaction id="reac_284" name="GLUCOSE-1-DEHYDROGENASE-RXN-(NAD)" reversible="false">
        <listOfReactants>
          <speciesReference id="GLC_reac_284" species="GLC" stoichiometry="1" constant="false"/>
          <speciesReference id="NAD_reac_284" species="NAD" stoichiometry="1" constant="false"/>
        </listOfReactants>
        <listOfProducts>
          <speciesReference id="PROTON_reac_284" species="PROTON" stoichiometry="1" constant="false"/>
          <speciesReference id="NADH_reac_284" species="NADH" stoichiometry="1" constant="false"/>
          <speciesReference id="met_559_reac_284" species="met_559" stoichiometry="1" constant="false"/>
        </listOfProducts>
      </reaction>
      <reaction id="reac_285" name="GLUCOSE-1-DEHYDROGENASE-RXN-(NADP)" reversible="false">
        <listOfReactants>
          <speciesReference id="NADP_reac_285" species="NADP" stoichiometry="1" constant="false"/>
          <speciesReference id="GLC_reac_285" species="GLC" stoichiometry="1" constant="false"/>
        </listOfReactants>
        <listOfProducts>
          <speciesReference id="NADPH_reac_285" species="NADPH" stoichiometry="1" constant="false"/>
          <speciesReference id="PROTON_reac_285" species="PROTON" stoichiometry="1" constant="false"/>
          <speciesReference id="met_559_reac_285" species="met_559" stoichiometry="1" constant="false"/>
        </listOfProducts>
      </reaction>
      <reaction id="reac_286" name="GLUCOSE-1-PHOSPHAT-RXN" reversible="false">
        <listOfReactants>
          <speciesReference id="met_557_reac_286" species="met_557" stoichiometry="1" constant="false"/>
          <speciesReference id="WATER_reac_286" species="WATER" stoichiometry="1" constant="false"/>
        </listOfReactants>
        <listOfProducts>
          <speciesReference id="GLC_reac_286" species="GLC" stoichiometry="1" constant="false"/>
          <speciesReference id="Pi_reac_286" species="Pi" stoichiometry="1" constant="false"/>
        </listOfProducts>
      </reaction>
      <reaction id="reac_287" name="GLUTACONYL-COA-DECARBOXYLASE-RXN" reversible="false">
        <listOfReactants>
          <speciesReference id="PROTON_reac_287" species="PROTON" stoichiometry="1" constant="false"/>
          <speciesReference id="met_564_reac_287" species="met_564" stoichiometry="1" constant="false"/>
        </listOfReactants>
        <listOfProducts>
          <speciesReference id="met_137_reac_287" species="met_137" stoichiometry="1" constant="false"/>
          <speciesReference id="met_453_reac_287" species="met_453" stoichiometry="1" constant="false"/>
        </listOfProducts>
      </reaction>
      <reaction id="reac_288" name="GLUTAMATE-DEHYDROGENASE-RXN" reversible="true">
        <listOfReactants>
          <speciesReference id="WATER_reac_288" species="WATER" stoichiometry="1" constant="false"/>
          <speciesReference id="GLT_reac_288" species="GLT" stoichiometry="1" constant="false"/>
          <speciesReference id="NAD_reac_288" species="NAD" stoichiometry="1" constant="false"/>
        </listOfReactants>
        <listOfProducts>
          <speciesReference id="PROTON_reac_288" species="PROTON" stoichiometry="1" constant="false"/>
          <speciesReference id="met_16_reac_288" species="met_16" stoichiometry="1" constant="false"/>
          <speciesReference id="NADH_reac_288" species="NADH" stoichiometry="1" constant="false"/>
          <speciesReference id="AMMONIUM_reac_288" species="AMMONIUM" stoichiometry="1" constant="false"/>
        </listOfProducts>
      </reaction>
      <reaction id="reac_289" name="GLUTAMATE-N-ACETYLTRANSFERASE-RXN" reversible="false">
        <listOfReactants>
          <speciesReference id="met_683_reac_289" species="met_683" stoichiometry="1" constant="false"/>
          <speciesReference id="GLT_reac_289" species="GLT" stoichiometry="1" constant="false"/>
        </listOfReactants>
        <listOfProducts>
          <speciesReference id="met_88_reac_289" species="met_88" stoichiometry="1" constant="false"/>
          <speciesReference id="met_640_reac_289" species="met_640" stoichiometry="1" constant="false"/>
        </listOfProducts>
      </reaction>
      <reaction id="reac_290" name="GLUTAMATE-SYNTHASE-NADH-RXN" reversible="false">
        <listOfReactants>
          <speciesReference id="GLN_reac_290" species="GLN" stoichiometry="1" constant="false"/>
          <speciesReference id="PROTON_reac_290" species="PROTON" stoichiometry="1" constant="false"/>
          <speciesReference id="met_16_reac_290" species="met_16" stoichiometry="1" constant="false"/>
          <speciesReference id="NADH_reac_290" species="NADH" stoichiometry="1" constant="false"/>
        </listOfReactants>
        <listOfProducts>
          <speciesReference id="GLT_reac_290" species="GLT" stoichiometry="2" constant="false"/>
          <speciesReference id="NAD_reac_290" species="NAD" stoichiometry="1" constant="false"/>
        </listOfProducts>
      </reaction>
      <reaction id="reac_291" name="GLUTAMATESYN-RXN" reversible="false">
        <listOfReactants>
          <speciesReference id="NADPH_reac_291" species="NADPH" stoichiometry="1" constant="false"/>
          <speciesReference id="GLN_reac_291" species="GLN" stoichiometry="1" constant="false"/>
          <speciesReference id="PROTON_reac_291" species="PROTON" stoichiometry="1" constant="false"/>
          <speciesReference id="met_16_reac_291" species="met_16" stoichiometry="1" constant="false"/>
        </listOfReactants>
        <listOfProducts>
          <speciesReference id="NADP_reac_291" species="NADP" stoichiometry="1" constant="false"/>
          <speciesReference id="GLT_reac_291" species="GLT" stoichiometry="2" constant="false"/>
        </listOfProducts>
      </reaction>
      <reaction id="reac_292" name="GLUTAMIDOTRANS-RXN" reversible="true">
        <listOfReactants>
          <speciesReference id="met_745_reac_292" species="met_745" stoichiometry="1" constant="false"/>
          <speciesReference id="GLN_reac_292" species="GLN" stoichiometry="1" constant="false"/>
        </listOfReactants>
        <listOfProducts>
          <speciesReference id="AICAR_reac_292" species="AICAR" stoichiometry="1" constant="false"/>
          <speciesReference id="PROTON_reac_292" species="PROTON" stoichiometry="1" constant="false"/>
          <speciesReference id="GLT_reac_292" species="GLT" stoichiometry="1" constant="false"/>
          <speciesReference id="met_467_reac_292" species="met_467" stoichiometry="1" constant="false"/>
        </listOfProducts>
      </reaction>
      <reaction id="reac_293" name="GLUTAMIN-RXN" reversible="false">
        <listOfReactants>
          <speciesReference id="GLN_reac_293" species="GLN" stoichiometry="1" constant="false"/>
          <speciesReference id="WATER_reac_293" species="WATER" stoichiometry="1" constant="false"/>
        </listOfReactants>
        <listOfProducts>
          <speciesReference id="GLT_reac_293" species="GLT" stoichiometry="1" constant="false"/>
          <speciesReference id="AMMONIUM_reac_293" species="AMMONIUM" stoichiometry="1" constant="false"/>
        </listOfProducts>
      </reaction>
      <reaction id="reac_294" name="GLUTAMINESYN-RXN" reversible="false">
        <listOfReactants>
          <speciesReference id="ATP_reac_294" species="ATP" stoichiometry="1" constant="false"/>
          <speciesReference id="GLT_reac_294" species="GLT" stoichiometry="1" constant="false"/>
          <speciesReference id="AMMONIUM_reac_294" species="AMMONIUM" stoichiometry="1" constant="false"/>
        </listOfReactants>
        <listOfProducts>
          <speciesReference id="GLN_reac_294" species="GLN" stoichiometry="1" constant="false"/>
          <speciesReference id="PROTON_reac_294" species="PROTON" stoichiometry="1" constant="false"/>
          <speciesReference id="Pi_reac_294" species="Pi" stoichiometry="1" constant="false"/>
          <speciesReference id="ADP_reac_294" species="ADP" stoichiometry="1" constant="false"/>
        </listOfProducts>
      </reaction>
      <reaction id="reac_295" name="GLUTARYL-COA-DEHYDROG-RXN" reversible="true">
        <listOfReactants>
          <speciesReference id="MENAQUINONE_reac_295" species="MENAQUINONE" stoichiometry="1" constant="false"/>
          <speciesReference id="met_566_reac_295" species="met_566" stoichiometry="1" constant="false"/>
        </listOfReactants>
        <listOfProducts>
          <speciesReference id="met_773_reac_295" species="met_773" stoichiometry="1" constant="false"/>
          <speciesReference id="met_564_reac_295" species="met_564" stoichiometry="1" constant="false"/>
        </listOfProducts>
      </reaction>
      <reaction id="reac_296" name="GLUTATHIONE-PEROXIDASE-RXN" reversible="false">
        <listOfReactants>
          <speciesReference id="met_595_reac_296" species="met_595" stoichiometry="1" constant="false"/>
          <speciesReference id="GLUTATHIONE_reac_296" species="GLUTATHIONE" stoichiometry="2" constant="false"/>
        </listOfReactants>
        <listOfProducts>
          <speciesReference id="met_719_reac_296" species="met_719" stoichiometry="1" constant="false"/>
          <speciesReference id="WATER_reac_296" species="WATER" stoichiometry="2" constant="false"/>
        </listOfProducts>
      </reaction>
      <reaction id="reac_297" name="GLUTATHIONE-REDUCT-NADPH-RXN" reversible="false">
        <listOfReactants>
          <speciesReference id="NADPH_reac_297" species="NADPH" stoichiometry="1" constant="false"/>
          <speciesReference id="met_719_reac_297" species="met_719" stoichiometry="1" constant="false"/>
          <speciesReference id="PROTON_reac_297" species="PROTON" stoichiometry="1" constant="false"/>
        </listOfReactants>
        <listOfProducts>
          <speciesReference id="NADP_reac_297" species="NADP" stoichiometry="1" constant="false"/>
          <speciesReference id="GLUTATHIONE_reac_297" species="GLUTATHIONE" stoichiometry="2" constant="false"/>
        </listOfProducts>
      </reaction>
      <reaction id="reac_298" name="GLUTDECARBOX-RXN" reversible="false">
        <listOfReactants>
          <speciesReference id="PROTON_reac_298" species="PROTON" stoichiometry="1" constant="false"/>
          <speciesReference id="GLT_reac_298" species="GLT" stoichiometry="1" constant="false"/>
        </listOfReactants>
        <listOfProducts>
          <speciesReference id="met_137_reac_298" species="met_137" stoichiometry="1" constant="false"/>
          <speciesReference id="met_45_reac_298" species="met_45" stoichiometry="1" constant="false"/>
        </listOfProducts>
      </reaction>
      <reaction id="reac_299" name="GLUTDEHYD-RXN" reversible="true">
        <listOfReactants>
          <speciesReference id="NADP_reac_299" species="NADP" stoichiometry="1" constant="false"/>
          <speciesReference id="WATER_reac_299" species="WATER" stoichiometry="1" constant="false"/>
          <speciesReference id="GLT_reac_299" species="GLT" stoichiometry="1" constant="false"/>
        </listOfReactants>
        <listOfProducts>
          <speciesReference id="NADPH_reac_299" species="NADPH" stoichiometry="1" constant="false"/>
          <speciesReference id="PROTON_reac_299" species="PROTON" stoichiometry="1" constant="false"/>
          <speciesReference id="met_16_reac_299" species="met_16" stoichiometry="1" constant="false"/>
          <speciesReference id="AMMONIUM_reac_299" species="AMMONIUM" stoichiometry="1" constant="false"/>
        </listOfProducts>
      </reaction>
      <reaction id="reac_300" name="GLUTRACE-RXN" reversible="true">
        <listOfReactants>
          <speciesReference id="GLT_reac_300" species="GLT" stoichiometry="1" constant="false"/>
        </listOfReactants>
        <listOfProducts>
          <speciesReference id="met_469_reac_300" species="met_469" stoichiometry="1" constant="false"/>
        </listOfProducts>
      </reaction>
      <reaction id="reac_301" name="GLY3KIN-RXN" reversible="false">
        <listOfReactants>
          <speciesReference id="GLYCERATE_reac_301" species="GLYCERATE" stoichiometry="1" constant="false"/>
          <speciesReference id="ATP_reac_301" species="ATP" stoichiometry="1" constant="false"/>
        </listOfReactants>
        <listOfProducts>
          <speciesReference id="G3P_reac_301" species="G3P" stoichiometry="1" constant="false"/>
          <speciesReference id="PROTON_reac_301" species="PROTON" stoichiometry="1" constant="false"/>
          <speciesReference id="ADP_reac_301" species="ADP" stoichiometry="1" constant="false"/>
        </listOfProducts>
      </reaction>
      <reaction id="reac_302" name="GLYC3PDEHYDROGBIOSYN-RXN-(NADP)" reversible="false">
        <listOfReactants>
          <speciesReference id="NADPH_reac_302" species="NADPH" stoichiometry="1" constant="false"/>
          <speciesReference id="met_517_reac_302" species="met_517" stoichiometry="1" constant="false"/>
          <speciesReference id="PROTON_reac_302" species="PROTON" stoichiometry="1" constant="false"/>
        </listOfReactants>
        <listOfProducts>
          <speciesReference id="met_573_reac_302" species="met_573" stoichiometry="1" constant="false"/>
          <speciesReference id="NADP_reac_302" species="NADP" stoichiometry="1" constant="false"/>
        </listOfProducts>
      </reaction>
      <reaction id="reac_303" name="GLYCDEH-RXN" reversible="true">
        <listOfReactants>
          <speciesReference id="GLYCEROL_reac_303" species="GLYCEROL" stoichiometry="1" constant="false"/>
          <speciesReference id="NAD_reac_303" species="NAD" stoichiometry="1" constant="false"/>
        </listOfReactants>
        <listOfProducts>
          <speciesReference id="DIHYDROXYACETONE_reac_303" species="DIHYDROXYACETONE" stoichiometry="1" constant="false"/>
          <speciesReference id="PROTON_reac_303" species="PROTON" stoichiometry="1" constant="false"/>
          <speciesReference id="NADH_reac_303" species="NADH" stoichiometry="1" constant="false"/>
        </listOfProducts>
      </reaction>
      <reaction id="reac_304" name="GLYCERATE-DEHYDROGENASE-RXN" reversible="false">
        <listOfReactants>
          <speciesReference id="GLYCERATE_reac_304" species="GLYCERATE" stoichiometry="1" constant="false"/>
          <speciesReference id="NAD_reac_304" species="NAD" stoichiometry="1" constant="false"/>
        </listOfReactants>
        <listOfProducts>
          <speciesReference id="PROTON_reac_304" species="PROTON" stoichiometry="1" constant="false"/>
          <speciesReference id="NADH_reac_304" species="NADH" stoichiometry="1" constant="false"/>
          <speciesReference id="met_712_reac_304" species="met_712" stoichiometry="1" constant="false"/>
        </listOfProducts>
      </reaction>
      <reaction id="reac_305" name="GLYCEROL-KIN-RXN" reversible="false">
        <listOfReactants>
          <speciesReference id="ATP_reac_305" species="ATP" stoichiometry="1" constant="false"/>
          <speciesReference id="GLYCEROL_reac_305" species="GLYCEROL" stoichiometry="1" constant="false"/>
        </listOfReactants>
        <listOfProducts>
          <speciesReference id="met_573_reac_305" species="met_573" stoichiometry="1" constant="false"/>
          <speciesReference id="PROTON_reac_305" species="PROTON" stoichiometry="1" constant="false"/>
          <speciesReference id="ADP_reac_305" species="ADP" stoichiometry="1" constant="false"/>
        </listOfProducts>
      </reaction>
      <reaction id="reac_306" name="GLYCERONE-KINASE-RXN" reversible="true">
        <listOfReactants>
          <speciesReference id="ATP_reac_306" species="ATP" stoichiometry="1" constant="false"/>
          <speciesReference id="DIHYDROXYACETONE_reac_306" species="DIHYDROXYACETONE" stoichiometry="1" constant="false"/>
        </listOfReactants>
        <listOfProducts>
          <speciesReference id="met_517_reac_306" species="met_517" stoichiometry="1" constant="false"/>
          <speciesReference id="PROTON_reac_306" species="PROTON" stoichiometry="1" constant="false"/>
          <speciesReference id="ADP_reac_306" species="ADP" stoichiometry="1" constant="false"/>
        </listOfProducts>
      </reaction>
      <reaction id="reac_307" name="GLYCINE--TRNA-LIGASE-RXN" reversible="false">
        <listOfReactants>
          <speciesReference id="GLY_reac_307" species="GLY" stoichiometry="1" constant="false"/>
          <speciesReference id="ATP_reac_307" species="ATP" stoichiometry="1" constant="false"/>
          <speciesReference id="met_569_reac_307" species="met_569" stoichiometry="1" constant="false"/>
        </listOfReactants>
        <listOfProducts>
          <speciesReference id="AMP_reac_307" species="AMP" stoichiometry="1" constant="false"/>
          <speciesReference id="met_460_reac_307" species="met_460" stoichiometry="1" constant="false"/>
          <speciesReference id="PPI_reac_307" species="PPI" stoichiometry="1" constant="false"/>
        </listOfProducts>
      </reaction>
      <reaction id="reac_308" name="GLYCOGENSYN-RXN" reversible="true">
        <listOfReactants>
          <speciesReference id="met_97_reac_308" species="met_97" stoichiometry="1" constant="false"/>
          <speciesReference id="WATER_reac_308" species="WATER" stoichiometry="1" constant="false"/>
        </listOfReactants>
        <listOfProducts>
          <speciesReference id="glycogen_reac_308" species="glycogen" stoichiometry="1" constant="false"/>
          <speciesReference id="PROTON_reac_308" species="PROTON" stoichiometry="1" constant="false"/>
          <speciesReference id="ADP_reac_308" species="ADP" stoichiometry="1" constant="false"/>
        </listOfProducts>
      </reaction>
      <reaction id="reac_309" name="GLYCOPHOSPHORYL-RXN" reversible="false">
        <listOfReactants>
          <speciesReference id="glycogen_reac_309" species="glycogen" stoichiometry="1" constant="false"/>
          <speciesReference id="Pi_reac_309" species="Pi" stoichiometry="1" constant="false"/>
        </listOfReactants>
        <listOfProducts>
          <speciesReference id="met_557_reac_309" species="met_557" stoichiometry="1" constant="false"/>
          <speciesReference id="WATER_reac_309" species="WATER" stoichiometry="1" constant="false"/>
        </listOfProducts>
      </reaction>
      <reaction id="reac_310" name="GLYOHMETRANS-RXN" reversible="true">
        <listOfReactants>
          <speciesReference id="THF_reac_310" species="THF" stoichiometry="1" constant="false"/>
          <speciesReference id="SER_reac_310" species="SER" stoichiometry="1" constant="false"/>
        </listOfReactants>
        <listOfProducts>
          <speciesReference id="GLY_reac_310" species="GLY" stoichiometry="1" constant="false"/>
          <speciesReference id="WATER_reac_310" species="WATER" stoichiometry="1" constant="false"/>
          <speciesReference id="met_672_reac_310" species="met_672" stoichiometry="1" constant="false"/>
        </listOfProducts>
      </reaction>
      <reaction id="reac_311" name="GLYOXIII-RXN" reversible="false">
        <listOfReactants>
          <speciesReference id="WATER_reac_311" species="WATER" stoichiometry="1" constant="false"/>
          <speciesReference id="met_669_reac_311" species="met_669" stoichiometry="1" constant="false"/>
        </listOfReactants>
        <listOfProducts>
          <speciesReference id="met_474_reac_311" species="met_474" stoichiometry="1" constant="false"/>
          <speciesReference id="PROTON_reac_311" species="PROTON" stoichiometry="1" constant="false"/>
        </listOfProducts>
      </reaction>
      <reaction id="reac_312" name="GLYRIBONUCSYN-RXN" reversible="false">
        <listOfReactants>
          <speciesReference id="GLY_reac_312" species="GLY" stoichiometry="1" constant="false"/>
          <speciesReference id="ATP_reac_312" species="ATP" stoichiometry="1" constant="false"/>
          <speciesReference id="met_68_reac_312" species="met_68" stoichiometry="1" constant="false"/>
        </listOfReactants>
        <listOfProducts>
          <speciesReference id="met_70_reac_312" species="met_70" stoichiometry="1" constant="false"/>
          <speciesReference id="PROTON_reac_312" species="PROTON" stoichiometry="1" constant="false"/>
          <speciesReference id="Pi_reac_312" species="Pi" stoichiometry="1" constant="false"/>
          <speciesReference id="ADP_reac_312" species="ADP" stoichiometry="1" constant="false"/>
        </listOfProducts>
      </reaction>
      <reaction id="GLY_AA_bm_tx" name="GLY_AA_bm_tx" reversible="false">
        <listOfReactants>
          <speciesReference id="GLY_GLY_AA_bm_tx" species="GLY" stoichiometry="1" constant="false"/>
        </listOfReactants>
        <listOfProducts>
          <speciesReference id="x_GLY_GLY_AA_bm_tx" species="x_GLY" stoichiometry="1" constant="false"/>
        </listOfProducts>
      </reaction>
      <reaction id="GLY_AA_mm_tx" name="GLY_AA_mm_tx" reversible="false">
        <listOfReactants>
          <speciesReference id="x_GLY_GLY_AA_mm_tx" species="x_GLY" stoichiometry="1" constant="false"/>
        </listOfReactants>
        <listOfProducts>
          <speciesReference id="GLY_GLY_AA_mm_tx" species="GLY" stoichiometry="1" constant="false"/>
        </listOfProducts>
      </reaction>
      <reaction id="reac_315" name="GMKALT-RXN" reversible="true">
        <listOfReactants>
          <speciesReference id="ATP_reac_315" species="ATP" stoichiometry="1" constant="false"/>
          <speciesReference id="DGMP_reac_315" species="DGMP" stoichiometry="1" constant="false"/>
        </listOfReactants>
        <listOfProducts>
          <speciesReference id="DGDP_reac_315" species="DGDP" stoichiometry="1" constant="false"/>
          <speciesReference id="ADP_reac_315" species="ADP" stoichiometry="1" constant="false"/>
        </listOfProducts>
      </reaction>
      <reaction id="reac_316" name="GMP-REDUCT-RXN" reversible="false">
        <listOfReactants>
          <speciesReference id="NADPH_reac_316" species="NADPH" stoichiometry="1" constant="false"/>
          <speciesReference id="GMP_reac_316" species="GMP" stoichiometry="1" constant="false"/>
          <speciesReference id="PROTON_reac_316" species="PROTON" stoichiometry="2" constant="false"/>
        </listOfReactants>
        <listOfProducts>
          <speciesReference id="NADP_reac_316" species="NADP" stoichiometry="1" constant="false"/>
          <speciesReference id="IMP_reac_316" species="IMP" stoichiometry="1" constant="false"/>
          <speciesReference id="AMMONIUM_reac_316" species="AMMONIUM" stoichiometry="1" constant="false"/>
        </listOfProducts>
      </reaction>
      <reaction id="reac_317" name="GMP-SYN-GLUT-RXN" reversible="false">
        <listOfReactants>
          <speciesReference id="ATP_reac_317" species="ATP" stoichiometry="1" constant="false"/>
          <speciesReference id="GLN_reac_317" species="GLN" stoichiometry="1" constant="false"/>
          <speciesReference id="WATER_reac_317" species="WATER" stoichiometry="1" constant="false"/>
          <speciesReference id="met_859_reac_317" species="met_859" stoichiometry="1" constant="false"/>
        </listOfReactants>
        <listOfProducts>
          <speciesReference id="GMP_reac_317" species="GMP" stoichiometry="1" constant="false"/>
          <speciesReference id="AMP_reac_317" species="AMP" stoichiometry="1" constant="false"/>
          <speciesReference id="PROTON_reac_317" species="PROTON" stoichiometry="2" constant="false"/>
          <speciesReference id="GLT_reac_317" species="GLT" stoichiometry="1" constant="false"/>
          <speciesReference id="PPI_reac_317" species="PPI" stoichiometry="1" constant="false"/>
        </listOfProducts>
      </reaction>
      <reaction id="reac_318" name="GMP-SYN-NH3-RXN" reversible="false">
        <listOfReactants>
          <speciesReference id="ATP_reac_318" species="ATP" stoichiometry="1" constant="false"/>
          <speciesReference id="met_859_reac_318" species="met_859" stoichiometry="1" constant="false"/>
          <speciesReference id="AMMONIUM_reac_318" species="AMMONIUM" stoichiometry="1" constant="false"/>
        </listOfReactants>
        <listOfProducts>
          <speciesReference id="GMP_reac_318" species="GMP" stoichiometry="1" constant="false"/>
          <speciesReference id="AMP_reac_318" species="AMP" stoichiometry="1" constant="false"/>
          <speciesReference id="PROTON_reac_318" species="PROTON" stoichiometry="2" constant="false"/>
          <speciesReference id="PPI_reac_318" species="PPI" stoichiometry="1" constant="false"/>
        </listOfProducts>
      </reaction>
      <reaction id="reac_319" name="GPPSYN-RXN" reversible="true">
        <listOfReactants>
          <speciesReference id="met_348_reac_319" species="met_348" stoichiometry="1" constant="false"/>
          <speciesReference id="met_490_reac_319" species="met_490" stoichiometry="1" constant="false"/>
        </listOfReactants>
        <listOfProducts>
          <speciesReference id="met_555_reac_319" species="met_555" stoichiometry="1" constant="false"/>
          <speciesReference id="PPI_reac_319" species="PPI" stoichiometry="1" constant="false"/>
        </listOfProducts>
      </reaction>
      <reaction id="reac_320" name="GSAAMINOTRANS-RXN" reversible="true">
        <listOfReactants>
          <speciesReference id="met_565_reac_320" species="met_565" stoichiometry="1" constant="false"/>
        </listOfReactants>
        <listOfProducts>
          <speciesReference id="met_59_reac_320" species="met_59" stoichiometry="1" constant="false"/>
        </listOfProducts>
      </reaction>
      <reaction id="reac_321" name="GTP-CYCLOHYDRO-I-RXN" reversible="true">
        <listOfReactants>
          <speciesReference id="WATER_reac_321" species="WATER" stoichiometry="1" constant="false"/>
          <speciesReference id="GTP_reac_321" species="GTP" stoichiometry="1" constant="false"/>
        </listOfReactants>
        <listOfProducts>
          <speciesReference id="met_514_reac_321" species="met_514" stoichiometry="1" constant="false"/>
          <speciesReference id="FORMATE_reac_321" species="FORMATE" stoichiometry="1" constant="false"/>
          <speciesReference id="PROTON_reac_321" species="PROTON" stoichiometry="1" constant="false"/>
        </listOfProducts>
      </reaction>
      <reaction id="reac_322" name="GTP-CYCLOHYDRO-II-RXN" reversible="true">
        <listOfReactants>
          <speciesReference id="WATER_reac_322" species="WATER" stoichiometry="3" constant="false"/>
          <speciesReference id="GTP_reac_322" species="GTP" stoichiometry="1" constant="false"/>
        </listOfReactants>
        <listOfProducts>
          <speciesReference id="FORMATE_reac_322" species="FORMATE" stoichiometry="1" constant="false"/>
          <speciesReference id="PROTON_reac_322" species="PROTON" stoichiometry="2" constant="false"/>
          <speciesReference id="PPI_reac_322" species="PPI" stoichiometry="1" constant="false"/>
          <speciesReference id="met_507_reac_322" species="met_507" stoichiometry="1" constant="false"/>
        </listOfProducts>
      </reaction>
      <reaction id="reac_323" name="GTPPYPHOSKIN-RXN" reversible="true">
        <listOfReactants>
          <speciesReference id="ATP_reac_323" species="ATP" stoichiometry="1" constant="false"/>
          <speciesReference id="GTP_reac_323" species="GTP" stoichiometry="1" constant="false"/>
        </listOfReactants>
        <listOfProducts>
          <speciesReference id="met_554_reac_323" species="met_554" stoichiometry="1" constant="false"/>
          <speciesReference id="AMP_reac_323" species="AMP" stoichiometry="1" constant="false"/>
        </listOfProducts>
      </reaction>
      <reaction id="GTP_bm_tx" name="GTP_bm_tx" reversible="false">
        <listOfReactants>
          <speciesReference id="GTP_GTP_bm_tx" species="GTP" stoichiometry="1" constant="false"/>
        </listOfReactants>
        <listOfProducts>
          <speciesReference id="x_GTP_GTP_bm_tx" species="x_GTP" stoichiometry="1" constant="false"/>
        </listOfProducts>
      </reaction>
      <reaction id="reac_325" name="GUANINE-DEAMINASE-RXN" reversible="true">
        <listOfReactants>
          <speciesReference id="GUANINE_reac_325" species="GUANINE" stoichiometry="1" constant="false"/>
          <speciesReference id="WATER_reac_325" species="WATER" stoichiometry="1" constant="false"/>
          <speciesReference id="PROTON_reac_325" species="PROTON" stoichiometry="1" constant="false"/>
        </listOfReactants>
        <listOfProducts>
          <speciesReference id="XANTHINE_reac_325" species="XANTHINE" stoichiometry="1" constant="false"/>
          <speciesReference id="AMMONIUM_reac_325" species="AMMONIUM" stoichiometry="1" constant="false"/>
        </listOfProducts>
      </reaction>
      <reaction id="reac_326" name="GUANPRIBOSYLTRAN-RXN" reversible="false">
        <listOfReactants>
          <speciesReference id="GUANINE_reac_326" species="GUANINE" stoichiometry="1" constant="false"/>
          <speciesReference id="PRPP_reac_326" species="PRPP" stoichiometry="1" constant="false"/>
        </listOfReactants>
        <listOfProducts>
          <speciesReference id="GMP_reac_326" species="GMP" stoichiometry="1" constant="false"/>
          <speciesReference id="PPI_reac_326" species="PPI" stoichiometry="1" constant="false"/>
        </listOfProducts>
      </reaction>
      <reaction id="reac_327" name="GUANYL-KIN-RXN" reversible="true">
        <listOfReactants>
          <speciesReference id="ATP_reac_327" species="ATP" stoichiometry="1" constant="false"/>
          <speciesReference id="GMP_reac_327" species="GMP" stoichiometry="1" constant="false"/>
        </listOfReactants>
        <listOfProducts>
          <speciesReference id="GDP_reac_327" species="GDP" stoichiometry="1" constant="false"/>
          <speciesReference id="ADP_reac_327" species="ADP" stoichiometry="1" constant="false"/>
        </listOfProducts>
      </reaction>
      <reaction id="reac_328" name="H2NEOPTERINALDOL-RXN" reversible="true">
        <listOfReactants>
          <speciesReference id="met_510_reac_328" species="met_510" stoichiometry="1" constant="false"/>
        </listOfReactants>
        <listOfProducts>
          <speciesReference id="GLYCOLALDEHYDE_reac_328" species="GLYCOLALDEHYDE" stoichiometry="1" constant="false"/>
          <speciesReference id="met_104_reac_328" species="met_104" stoichiometry="1" constant="false"/>
        </listOfProducts>
      </reaction>
      <reaction id="reac_329" name="H2NEOPTERINP3PYROPHOSPHOHYDRO-RXN" reversible="true">
        <listOfReactants>
          <speciesReference id="met_514_reac_329" species="met_514" stoichiometry="1" constant="false"/>
          <speciesReference id="WATER_reac_329" species="WATER" stoichiometry="1" constant="false"/>
        </listOfReactants>
        <listOfProducts>
          <speciesReference id="PROTON_reac_329" species="PROTON" stoichiometry="1" constant="false"/>
          <speciesReference id="met_513_reac_329" species="met_513" stoichiometry="1" constant="false"/>
          <speciesReference id="PPI_reac_329" species="PPI" stoichiometry="1" constant="false"/>
        </listOfProducts>
      </reaction>
      <reaction id="reac_330" name="H2PTERIDINEPYROPHOSPHOKIN-RXN" reversible="true">
        <listOfReactants>
          <speciesReference id="ATP_reac_330" species="ATP" stoichiometry="1" constant="false"/>
          <speciesReference id="met_104_reac_330" species="met_104" stoichiometry="1" constant="false"/>
        </listOfReactants>
        <listOfProducts>
          <speciesReference id="AMP_reac_330" species="AMP" stoichiometry="1" constant="false"/>
          <speciesReference id="PROTON_reac_330" species="PROTON" stoichiometry="1" constant="false"/>
          <speciesReference id="met_515_reac_330" species="met_515" stoichiometry="1" constant="false"/>
        </listOfProducts>
      </reaction>
      <reaction id="reac_331" name="H2PTEROATESYNTH-RXN" reversible="true">
        <listOfReactants>
          <speciesReference id="met_515_reac_331" species="met_515" stoichiometry="1" constant="false"/>
          <speciesReference id="met_727_reac_331" species="met_727" stoichiometry="1" constant="false"/>
        </listOfReactants>
        <listOfProducts>
          <speciesReference id="met_77_reac_331" species="met_77" stoichiometry="1" constant="false"/>
          <speciesReference id="PPI_reac_331" species="PPI" stoichiometry="1" constant="false"/>
        </listOfProducts>
      </reaction>
      <reaction id="reac_332" name="HADTHAUERA-RXN" reversible="true">
        <listOfReactants>
          <speciesReference id="NAD_reac_332" species="NAD" stoichiometry="1" constant="false"/>
          <speciesReference id="met_74_reac_332" species="met_74" stoichiometry="1" constant="false"/>
        </listOfReactants>
        <listOfProducts>
          <speciesReference id="PROTON_reac_332" species="PROTON" stoichiometry="1" constant="false"/>
          <speciesReference id="met_75_reac_332" species="met_75" stoichiometry="1" constant="false"/>
          <speciesReference id="NADH_reac_332" species="NADH" stoichiometry="1" constant="false"/>
        </listOfProducts>
      </reaction>
      <reaction id="reac_333" name="HEMN-RXN" reversible="false">
        <listOfReactants>
          <speciesReference id="met_789_reac_333" species="met_789" stoichiometry="2" constant="false"/>
          <speciesReference id="COPROPORPHYRINOGEN_III_reac_333" species="COPROPORPHYRINOGEN_III" stoichiometry="1" constant="false"/>
        </listOfReactants>
        <listOfProducts>
          <speciesReference id="met_137_reac_333" species="met_137" stoichiometry="2" constant="false"/>
          <speciesReference id="MET_reac_333" species="MET" stoichiometry="2" constant="false"/>
          <speciesReference id="CH33ADO_reac_333" species="CH33ADO" stoichiometry="2" constant="false"/>
          <speciesReference id="PROTOPORPHYRINOGEN_reac_333" species="PROTOPORPHYRINOGEN" stoichiometry="1" constant="false"/>
        </listOfProducts>
      </reaction>
      <reaction id="reac_334" name="HISTALDEHYD-RXN" reversible="true">
        <listOfReactants>
          <speciesReference id="HISTIDINAL_reac_334" species="HISTIDINAL" stoichiometry="1" constant="false"/>
          <speciesReference id="WATER_reac_334" species="WATER" stoichiometry="1" constant="false"/>
          <speciesReference id="NAD_reac_334" species="NAD" stoichiometry="1" constant="false"/>
        </listOfReactants>
        <listOfProducts>
          <speciesReference id="HIS_reac_334" species="HIS" stoichiometry="1" constant="false"/>
          <speciesReference id="PROTON_reac_334" species="PROTON" stoichiometry="2" constant="false"/>
          <speciesReference id="NADH_reac_334" species="NADH" stoichiometry="1" constant="false"/>
        </listOfProducts>
      </reaction>
      <reaction id="reac_335" name="HISTAMINOTRANS-RXN" reversible="true">
        <listOfReactants>
          <speciesReference id="met_603_reac_335" species="met_603" stoichiometry="1" constant="false"/>
          <speciesReference id="GLT_reac_335" species="GLT" stoichiometry="1" constant="false"/>
        </listOfReactants>
        <listOfProducts>
          <speciesReference id="met_638_reac_335" species="met_638" stoichiometry="1" constant="false"/>
          <speciesReference id="met_16_reac_335" species="met_16" stoichiometry="1" constant="false"/>
        </listOfProducts>
      </reaction>
      <reaction id="reac_336" name="HISTCYCLOHYD-RXN" reversible="true">
        <listOfReactants>
          <speciesReference id="WATER_reac_336" species="WATER" stoichiometry="1" constant="false"/>
          <speciesReference id="met_740_reac_336" species="met_740" stoichiometry="1" constant="false"/>
        </listOfReactants>
        <listOfProducts>
          <speciesReference id="met_744_reac_336" species="met_744" stoichiometry="1" constant="false"/>
        </listOfProducts>
      </reaction>
      <reaction id="reac_337" name="HISTIDINE-AMMONIA-LYASE-RXN" reversible="true">
        <listOfReactants>
          <speciesReference id="HIS_reac_337" species="HIS" stoichiometry="1" constant="false"/>
        </listOfReactants>
        <listOfProducts>
          <speciesReference id="UROCANATE_reac_337" species="UROCANATE" stoichiometry="1" constant="false"/>
          <speciesReference id="AMMONIUM_reac_337" species="AMMONIUM" stoichiometry="1" constant="false"/>
        </listOfProducts>
      </reaction>
      <reaction id="reac_338" name="HISTIDPHOS-RXN" reversible="true">
        <listOfReactants>
          <speciesReference id="met_638_reac_338" species="met_638" stoichiometry="1" constant="false"/>
          <speciesReference id="WATER_reac_338" species="WATER" stoichiometry="1" constant="false"/>
        </listOfReactants>
        <listOfProducts>
          <speciesReference id="HISTIDINOL_reac_338" species="HISTIDINOL" stoichiometry="1" constant="false"/>
          <speciesReference id="Pi_reac_338" species="Pi" stoichiometry="1" constant="false"/>
        </listOfProducts>
      </reaction>
      <reaction id="reac_339" name="HISTOLDEHYD-RXN" reversible="true">
        <listOfReactants>
          <speciesReference id="HISTIDINOL_reac_339" species="HISTIDINOL" stoichiometry="1" constant="false"/>
          <speciesReference id="NAD_reac_339" species="NAD" stoichiometry="1" constant="false"/>
        </listOfReactants>
        <listOfProducts>
          <speciesReference id="HISTIDINAL_reac_339" species="HISTIDINAL" stoichiometry="1" constant="false"/>
          <speciesReference id="PROTON_reac_339" species="PROTON" stoichiometry="1" constant="false"/>
          <speciesReference id="NADH_reac_339" species="NADH" stoichiometry="1" constant="false"/>
        </listOfProducts>
      </reaction>
      <reaction id="reac_340" name="HISTPRATPHYD-RXN" reversible="true">
        <listOfReactants>
          <speciesReference id="WATER_reac_340" species="WATER" stoichiometry="1" constant="false"/>
          <speciesReference id="met_741_reac_340" species="met_741" stoichiometry="1" constant="false"/>
        </listOfReactants>
        <listOfProducts>
          <speciesReference id="met_740_reac_340" species="met_740" stoichiometry="1" constant="false"/>
          <speciesReference id="PROTON_reac_340" species="PROTON" stoichiometry="2" constant="false"/>
          <speciesReference id="PPI_reac_340" species="PPI" stoichiometry="1" constant="false"/>
        </listOfProducts>
      </reaction>
      <reaction id="HIS_AA_bm_tx" name="HIS_AA_bm_tx" reversible="false">
        <listOfReactants>
          <speciesReference id="HIS_HIS_AA_bm_tx" species="HIS" stoichiometry="1" constant="false"/>
        </listOfReactants>
        <listOfProducts>
          <speciesReference id="x_HIS_HIS_AA_bm_tx" species="x_HIS" stoichiometry="1" constant="false"/>
        </listOfProducts>
      </reaction>
      <reaction id="HIS_AA_mm_tx" name="HIS_AA_mm_tx" reversible="false">
        <listOfReactants>
          <speciesReference id="x_HIS_HIS_AA_mm_tx" species="x_HIS" stoichiometry="1" constant="false"/>
        </listOfReactants>
        <listOfProducts>
          <speciesReference id="HIS_HIS_AA_mm_tx" species="HIS" stoichiometry="1" constant="false"/>
        </listOfProducts>
      </reaction>
      <reaction id="reac_343" name="HOMOCYSMET-RXN" reversible="true">
        <listOfReactants>
          <speciesReference id="met_237_reac_343" species="met_237" stoichiometry="1" constant="false"/>
          <speciesReference id="met_590_reac_343" species="met_590" stoichiometry="1" constant="false"/>
        </listOfReactants>
        <listOfProducts>
          <speciesReference id="MET_reac_343" species="MET" stoichiometry="1" constant="false"/>
          <speciesReference id="met_235_reac_343" species="met_235" stoichiometry="1" constant="false"/>
        </listOfProducts>
      </reaction>
      <reaction id="reac_344" name="HOMOCYSMETB12-RXN" reversible="false">
        <listOfReactants>
[truncated: 420,522 more chars]
